# Supplementary material for: Effects of COVID-19 vaccine safety framing on parental reactions
Source: PLoS One. 2024 Apr 16;19(4):e0302233. doi: 10.1371/journal.pone.0302233 (PMC11020397; doi:10.1371/journal.pone.0302233)
Supplement: S1 Data — (CSV) [file pone.0302233.s002.csv]

framing	code	Communication	Risk_perception	Trust	Involvement1	Involvement2	Behavioural_intention1	Behavioural_intention2	Gender	Children_age	Education	Income	Mood	Perceived_severity	Worry	Perceived_susceptibility	Communication1	Communication2
positive	1	5	4.33333333333333	3	4	4	4	3	male	7	undergraduate	high	20	4	5	4	5	5
positive	2	3	1.33333333333333	4	5	3	5	4	male	6	undergraduate	middle	80	1	1	2	3	3
positive	4	5	1	4	5	4	5	4	male	13	undergraduate	high	78	1	1	1	5	5
positive	5	5	1.66666666666667	5	2	4	5	5	male	8	undergraduate	high	99	2	2	1	5	5
positive	6	3	1.66666666666667	4	4	3	4	5	male	8	undergraduate	high	85	1	2	2	4	2
positive	7	3.5	2	3	3	2	3	3	male	5	junior college	low	14	2	2	2	3	4
positive	8	3	4	4	4	2	4	3	female	2	undergraduate	high	0	4	4	4	3	3
positive	9	2.5	2	4	4	4	5	4	male	5	undergraduate	middle	80	2	2	2	3	2
positive	10	2.5	1.33333333333333	3	2	4	5	4	male	10	undergraduate	middle	90	2	1	1	2	3
positive	12	2	2	4	5	4	4	4	female	3	junior college	middle	100	2	2	2	2	2
positive	13	3	3	3	3	3	3	3	male	7	postgraduate and above	high	90	3	3	3	3	3
positive	14	2	1.66666666666667	5	5	4	5	5	female	8	undergraduate	high	90	2	2	1	2	2
positive	15	4	1.66666666666667	4	4	3	4	4	male	5	undergraduate	middle	80	1	2	2	4	4
positive	16	3.5	1	5	1	3	5	5	female	5	undergraduate	high	90	1	1	1	4	3
positive	18	4.5	4.33333333333333	4	5	4	4	5	female	7	undergraduate	high	90	4	5	4	4	5
positive	19	3	3	4	5	3	4	4	female	13	junior college	middle	60	3	3	3	3	3
positive	20	2	1.66666666666667	4	5	4	5	4	female	7	postgraduate and above	high	50	1	2	2	2	2
positive	22	3	3.66666666666667	4	4	3	3	4	female	6	undergraduate	high	80	4	3	4	3	3
positive	24	1.5	1	5	3	3	5	5	female	1	undergraduate	high	80	1	1	1	2	1
positive	25	3.5	2.33333333333333	4	2	3	5	5	female	3	undergraduate	middle	85	3	2	2	3	4
positive	27	3.5	1.33333333333333	4	4	4	4	4	male	13	undergraduate	middle	80	1	2	1	4	3
positive	28	4	2	4	4	3	5	4	male	12	junior college	middle	70	2	2	2	4	4
positive	30	4	4.66666666666667	4	3	3	3	3	female	3	undergraduate	high	0	4	5	5	3	5
positive	31	3.5	1.66666666666667	5	4	4	5	5	male	11	undergraduate	high	89	2	1	2	4	3
positive	32	4	4	4	5	3	4	4	female	6	undergraduate	high	70	5	4	3	4	4
positive	33	4	1.66666666666667	5	4	4	5	5	male	10	undergraduate	high	100	1	2	2	4	4
positive	34	4.5	4	3	3	4	5	3	male	5	undergraduate	middle	13	4	5	3	4	5
positive	35	4.5	1.33333333333333	4	3	4	5	5	male	10	undergraduate	high	98	2	1	1	5	4
positive	37	2	1.33333333333333	4	5	4	5	5	female	4	undergraduate	low	90	1	1	2	2	2
positive	39	3.5	4.33333333333333	1	5	4	2	1	male	5	undergraduate	low	70	5	4	4	3	4
positive	40	4	3.33333333333333	5	3	3	4	4	female	7	undergraduate	high	40	3	4	3	4	4
positive	41	4	2	5	5	4	5	5	male	11	undergraduate	high	90	2	2	2	4	4
positive	42	4.5	2	4	4	3	4	4	female	12	undergraduate	high	60	2	2	2	5	4
positive	43	3.5	3	3	4	2	5	3	female	2	junior college	middle	0	4	3	2	4	3
positive	44	3.5	2.66666666666667	3	3	2	5	5	female	5	undergraduate	middle	100	4	2	2	4	3
positive	45	3.5	2.33333333333333	4	4	3	4	3	male	6	undergraduate	high	70	3	2	2	3	4
positive	46	4.5	1.33333333333333	4	4	4	5	4	female	8	undergraduate	middle	100	1	2	1	5	4
positive	47	3.5	1.33333333333333	4	5	4	5	5	female	7	undergraduate	low	95	1	2	1	4	3
positive	48	3	1.66666666666667	5	3	4	4	4	male	10	undergraduate	high	90	2	2	1	3	3
positive	51	1.5	1.66666666666667	4	5	3	4	4	female	7	undergraduate	middle	80	2	1	2	2	1
positive	52	4	1.66666666666667	4	5	3	5	5	female	5	undergraduate	middle	85	2	1	2	4	4
positive	53	3	3.33333333333333	3	3	3	3	3	male	3	undergraduate	middle	80	4	3	3	3	3
positive	54	3.5	1.33333333333333	5	4	3	5	5	female	1	undergraduate	low	95	1	1	2	3	4
positive	56	4.5	4	4	5	4	4	5	female	5	undergraduate	middle	90	5	4	3	5	4
positive	57	3.5	2	4	5	2	5	4	female	2	undergraduate	high	90	2	2	2	3	4
positive	58	4	1.66666666666667	5	5	4	5	5	female	3	undergraduate	middle	100	1	2	2	4	4
positive	61	4.5	3.33333333333333	5	4	4	5	5	male	1	undergraduate	middle	100	4	3	3	4	5
positive	62	5	1	5	4	4	5	5	female	3	undergraduate	middle	90	1	1	1	5	5
positive	63	2	3	4	4	3	4	5	female	4	undergraduate	middle	90	3	3	3	2	2
positive	64	1	1.33333333333333	5	5	4	5	5	female	8	undergraduate	middle	100	2	1	1	1	1
positive	65	3.5	3.66666666666667	3	3	3	4	3	female	11	undergraduate	low	100	4	4	3	4	3
positive	66	2.5	2.66666666666667	4	4	3	3	3	female	2	undergraduate	low	80	2	3	3	3	2
positive	67	4	2	5	2	4	5	4	male	11	undergraduate	middle	100	2	2	2	4	4
positive	68	3.5	2	3	5	4	5	5	female	11	undergraduate	high	70	2	2	2	3	4
positive	69	4.5	3	3	5	4	5	5	female	10	undergraduate	high	10	3	4	2	5	4
positive	70	3	2.33333333333333	3	4	2	2	3	male	7	undergraduate	high	80	2	3	2	3	3
positive	71	3.5	2	5	4	4	5	5	female	8	junior college	middle	95	2	2	2	4	3
positive	74	2	1.66666666666667	5	4	4	5	4	male	1	junior college	middle	80	2	1	2	2	2
positive	75	1.5	2.66666666666667	5	4	3	5	5	female	4	high school and below	middle	95	5	2	1	2	1
positive	76	3	1	5	5	4	5	5	male	7	undergraduate	middle	90	1	1	1	3	3
positive	77	4.5	2	4	4	3	4	5	female	6	undergraduate	high	90	2	2	2	5	4
positive	78	4	3	4	3	2	4	2	female	9	postgraduate and above	middle	70	3	3	3	4	4
positive	81	4.5	1	5	3	3	5	5	female	7	high school and below	low	100	1	1	1	5	4
positive	82	3	1.33333333333333	5	3	2	4	4	male	3	undergraduate	middle	100	1	1	2	3	3
positive	83	3.5	3.33333333333333	4	4	4	4	4	female	8	undergraduate	middle	90	3	4	3	3	4
positive	84	4.5	2.66666666666667	4	4	3	5	5	female	9	undergraduate	low	85	3	3	2	4	5
positive	85	4	3.33333333333333	4	4	3	5	4	male	3	undergraduate	middle	100	4	4	2	4	4
positive	86	3	2.66666666666667	3	2	3	3	4	female	7	undergraduate	low	70	4	2	2	3	3
positive	87	3	1	5	4	3	5	5	male	17	high school and below	high	80	1	1	1	3	3
positive	88	3.5	1	5	5	4	5	5	female	4	undergraduate	low	90	1	1	1	3	4
positive	91	1.5	1.33333333333333	4	5	4	5	5	male	10	undergraduate	middle	99	1	2	1	1	2
positive	92	2.5	1	5	4	4	5	5	female	8	junior college	low	99	1	1	1	3	2
positive	93	2.5	2.66666666666667	2	1	4	1	2	male	11	junior college	high	80	4	2	2	3	2
positive	94	1.5	3	4	5	4	4	3	female	3	undergraduate	middle	99	3	4	2	2	1
positive	95	3.5	3	3	4	4	4	3	male	7	postgraduate and above	high	90	3	2	4	4	3
positive	96	3	2.33333333333333	5	3	3	5	5	female	4	undergraduate	high	100	1	1	5	2	4
positive	97	3	2.33333333333333	4	3	4	3	4	male	12	undergraduate	middle	90	2	1	4	3	3
positive	98	3	2.33333333333333	3	3	2	3	3	female	3	undergraduate	low	100	3	3	1	3	3
positive	99	2	1	5	2	4	5	5	female	5	undergraduate	middle	95	1	1	1	2	2
positive	101	3.5	3	4	3	4	4	4	male	8	undergraduate	middle	90	2	5	2	3	4
positive	102	3.5	2.66666666666667	5	4	4	5	4	female	8	postgraduate and above	high	75	4	2	2	4	3
positive	103	2	2	5	5	4	4	3	male	5	undergraduate	middle	80	2	2	2	2	2
positive	104	4.5	3	5	4	3	5	5	female	2	undergraduate	low	90	4	2	3	4	5
positive	106	4.5	3	4	5	4	5	5	male	15	undergraduate	low	70	1	4	4	4	5
positive	109	4.5	3	4	4	4	4	3	female	1	undergraduate	low	89	4	3	2	4	5
positive	110	4	1.66666666666667	5	5	2	5	5	female	9	undergraduate	high	95	2	1	2	5	3
positive	111	2.5	2.66666666666667	5	3	4	4	5	female	2	undergraduate	high	90	3	2	3	2	3
positive	113	3.5	4.33333333333333	4	5	4	4	4	female	10	undergraduate	high	80	5	4	4	4	3
positive	114	3.5	3.33333333333333	4	3	3	4	3	male	4	undergraduate	middle	55	3	3	4	3	4
positive	115	3.5	1.66666666666667	5	4	4	5	5	female	6	undergraduate	low	98	3	1	1	3	4
positive	117	3	2.33333333333333	4	3	3	4	4	female	3	undergraduate	low	98	3	2	2	3	3
positive	118	2	1.66666666666667	4	4	4	5	4	female	5	undergraduate	middle	70	3	1	1	2	2
positive	122	4	3.33333333333333	4	3	2	5	4	female	3	undergraduate	middle	100	4	3	3	4	4
positive	124	2.5	2	2	3	3	3	4	female	2	undergraduate	middle	100	3	1	2	2	3
positive	125	4.5	2	4	4	4	4	4	male	1	junior college	high	80	2	2	2	4	5
positive	126	4.5	1.66666666666667	4	4	3	4	4	male	6	undergraduate	middle	90	1	2	2	4	5
positive	128	5	1	5	5	4	5	5	female	4	undergraduate	high	99	1	1	1	5	5
positive	130	4.5	2.33333333333333	4	5	4	5	5	female	6	undergraduate	high	100	2	3	2	5	4
positive	131	4	3.33333333333333	5	5	4	4	2	male	3	undergraduate	middle	80	3	4	3	3	5
positive	133	3.5	3.66666666666667	4	4	3	5	3	male	5	undergraduate	middle	90	4	4	3	3	4
positive	135	4	4	3	5	2	3	1	female	2	undergraduate	middle	30	4	5	3	4	4
positive	137	5	1.33333333333333	5	3	3	5	5	male	3	undergraduate	middle	70	1	1	2	5	5
positive	138	4.5	2.33333333333333	4	5	2	5	3	female	3	undergraduate	middle	90	3	2	2	4	5
positive	139	1.5	3.33333333333333	3	4	1	5	5	male	3	undergraduate	high	100	3	4	3	2	1
positive	140	3.5	2.66666666666667	5	4	4	5	5	female	12	undergraduate	middle	50	3	4	1	3	4
positive	141	1.5	1.33333333333333	5	3	3	5	5	female	8	undergraduate	middle	100	2	1	1	2	1
positive	142	4	3	3	3	2	3	3	female	13	junior college	low	100	3	3	3	3	5
positive	143	3.5	2.33333333333333	5	4	3	4	3	female	2	undergraduate	high	80	2	2	3	4	3
positive	144	3	2.33333333333333	2	5	4	4	2	male	4	high school and below	middle	10	2	3	2	3	3
positive	145	3.5	2.33333333333333	4	4	3	4	4	female	8	undergraduate	middle	90	3	2	2	3	4
positive	146	2	1	4	5	4	5	4	female	15	undergraduate	middle	98	1	1	1	2	2
positive	149	3.5	2	4	5	4	4	4	female	4	undergraduate	high	90	2	1	3	4	3
positive	150	2.5	1.33333333333333	5	5	4	4	4	female	11	undergraduate	middle	95	1	1	2	3	2
positive	151	3.5	3	4	4	4	3	3	male	7	junior college	middle	90	3	3	3	4	3
positive	152	4.5	2.66666666666667	5	5	4	5	5	female	4	undergraduate	middle	85	3	3	2	4	5
positive	153	5	3.66666666666667	3	5	2	4	3	female	12	undergraduate	low	80	4	4	3	5	5
positive	155	3	3.66666666666667	3	4	3	4	3	male	3	undergraduate	middle	0	5	3	3	3	3
positive	160	2.5	2.33333333333333	5	5	4	5	5	female	10	postgraduate and above	middle	85	3	2	2	2	3
positive	162	4.5	3	5	4	4	5	5	female	1	undergraduate	low	90	1	4	4	5	4
positive	163	5	2	5	2	4	5	5	female	7	undergraduate	middle	70	2	1	3	5	5
positive	166	3	1	5	4	4	5	5	male	7	undergraduate	high	100	1	1	1	3	3
positive	167	3	2.66666666666667	3	4	3	5	5	male	3	undergraduate	middle	100	4	3	1	3	3
positive	168	4	2	5	5	4	5	5	female	1	undergraduate	middle	90	3	1	2	4	4
positive	169	3	1	5	5	4	5	5	female	8	undergraduate	middle	95	1	1	1	3	3
positive	170	5	1.66666666666667	5	4	3	5	5	female	4	junior college	low	90	1	2	2	5	5
positive	171	2	2	5	4	4	5	5	female	7	undergraduate	high	70	3	2	1	2	2
positive	172	2.5	3	4	5	4	5	5	male	8	undergraduate	high	80	3	4	2	3	2
positive	173	4	1.66666666666667	5	5	4	5	5	female	13	postgraduate and above	middle	90	1	2	2	4	4
positive	174	4.5	3.33333333333333	4	4	4	4	4	female	6	undergraduate	middle	90	4	3	3	4	5
positive	175	4	3	5	4	3	5	4	female	13	high school and below	middle	100	5	2	2	3	5
positive	176	3.5	4	4	4	4	5	4	female	8	undergraduate	low	90	5	4	3	3	4
positive	177	3.5	2	4	4	3	4	4	male	5	high school and below	middle	90	2	2	2	4	3
positive	178	2	1	5	5	4	5	4	male	6	undergraduate	middle	70	1	1	1	2	2
positive	180	1.5	1.33333333333333	5	5	3	5	5	female	5	undergraduate	middle	100	1	1	2	2	1
positive	182	3	1.33333333333333	3	3	3	4	4	male	4	undergraduate	high	100	1	2	1	4	2
positive	183	3.5	3.66666666666667	3	5	3	4	3	male	4	undergraduate	low	70	4	4	3	4	3
positive	184	3	2.66666666666667	4	5	2	5	4	female	12	undergraduate	middle	90	2	4	2	4	2
positive	186	2	1.66666666666667	4	3	3	4	4	female	1	high school and below	low	80	1	2	2	2	2
positive	187	3.5	3	3	4	4	4	3	female	11	junior college	middle	65	4	2	3	3	4
positive	188	3.5	2.66666666666667	5	4	3	5	5	female	5	undergraduate	middle	100	3	3	2	3	4
positive	189	3	3.33333333333333	4	3	3	3	4	female	12	undergraduate	high	80	3	4	3	3	3
positive	190	4	2	4	4	4	5	5	male	5	undergraduate	middle	95	2	3	1	4	4
positive	191	4.5	3.66666666666667	4	5	3	4	3	female	2	undergraduate	middle	50	4	4	3	4	5
positive	193	3	3	3	4	3	4	5	female	6	undergraduate	middle	50	1	4	4	3	3
positive	194	2.5	1.66666666666667	4	4	4	5	5	female	3	undergraduate	low	100	2	2	1	3	2
positive	195	4.5	3.66666666666667	5	5	4	5	5	male	7	undergraduate	middle	90	4	4	3	4	5
positive	196	2	1.66666666666667	4	4	3	4	2	female	1	undergraduate	low	100	1	1	3	2	2
positive	197	4.5	3.66666666666667	4	5	4	5	5	female	0	junior college	low	95	5	2	4	4	5
positive	198	4	4.66666666666667	4	4	3	5	5	female	3	undergraduate	low	100	5	5	4	4	4
positive	199	2	2	3	5	3	5	5	male	9	undergraduate	middle	100	1	4	1	1	3
positive	200	4	4.33333333333333	1	5	4	4	1	female	5	undergraduate	low	50	4	5	4	5	3
positive	201	4.5	3.66666666666667	3	2	3	4	3	female	9	high school and below	low	15	5	4	2	5	4
positive	202	3.5	1.66666666666667	4	4	3	5	5	female	6	undergraduate	high	80	2	1	2	4	3
positive	203	2.5	1.66666666666667	5	3	3	4	4	female	3	junior college	low	80	2	1	2	3	2
positive	204	4.5	1	5	2	4	5	5	male	10	undergraduate	middle	100	1	1	1	5	4
positive	206	2.5	2	5	5	4	5	3	male	10	junior college	high	99	2	2	2	2	3
positive	207	2	1.33333333333333	5	5	4	5	5	male	2	undergraduate	high	100	1	1	2	2	2
positive	208	5	2.66666666666667	5	4	3	4	4	female	3	undergraduate	middle	50	2	3	3	5	5
positive	209	5	2.66666666666667	4	4	3	4	5	male	17	postgraduate and above	high	90	2	2	4	5	5
positive	211	1.5	1.33333333333333	4	1	3	5	5	female	6	junior college	low	100	1	1	2	2	1
positive	212	4.5	2.33333333333333	5	4	4	4	4	male	5	undergraduate	middle	95	2	3	2	4	5
positive	214	1.5	1.33333333333333	4	5	4	5	5	male	15	junior college	middle	50	2	1	1	1	2
positive	215	3	3.33333333333333	3	4	4	4	3	female	1	undergraduate	low	65	3	4	3	3	3
positive	216	4.5	3	4	3	4	4	4	male	9	undergraduate	high	90	3	3	3	4	5
positive	217	4.5	3.66666666666667	4	5	4	5	5	female	6	undergraduate	middle	88	4	4	3	4	5
positive	219	3.5	1.66666666666667	5	4	3	4	3	male	5	junior college	middle	80	2	1	2	3	4
positive	220	3.5	3.33333333333333	4	4	3	4	4	female	3	undergraduate	low	100	2	4	4	3	4
positive	223	3	2.33333333333333	4	4	3	4	4	female	13	undergraduate	middle	80	3	2	2	3	3
positive	224	4	4	5	4	2	5	3	male	8	undergraduate	middle	100	4	4	4	4	4
positive	225	4.5	1.66666666666667	4	4	4	5	5	female	3	undergraduate	middle	90	1	2	2	4	5
positive	226	3	1	5	3	2	5	5	male	6	undergraduate	middle	70	1	1	1	3	3
positive	227	4	1.66666666666667	5	5	1	5	4	female	3	undergraduate	middle	10	2	1	2	4	4
positive	228	2	2.33333333333333	5	4	4	4	4	male	3	undergraduate	middle	100	3	2	2	2	2
positive	229	5	3.33333333333333	5	4	4	4	5	male	11	undergraduate	middle	80	5	3	2	5	5
positive	231	1	1	5	5	3	1	5	female	12	undergraduate	middle	100	1	1	1	1	1
positive	233	2	4	5	3	3	5	5	male	13	junior college	low	0	5	5	2	2	2
positive	234	4	3.66666666666667	1	5	4	5	3	male	1	postgraduate and above	high	30	4	4	3	4	4
positive	235	3	4	3	3	4	3	3	male	4	undergraduate	high	100	5	5	2	4	2
positive	237	4.5	1.33333333333333	5	3	4	5	5	male	2	undergraduate	middle	80	2	1	1	5	4
positive	239	2	1.66666666666667	5	4	3	5	5	male	12	undergraduate	high	70	2	1	2	2	2
positive	240	4.5	2.33333333333333	3	4	4	5	5	female	5	undergraduate	high	90	3	2	2	4	5
positive	241	4.5	3	5	3	4	5	5	female	2	undergraduate	high	50	4	3	2	5	4
positive	242	3.5	3.66666666666667	4	4	3	5	4	male	6	undergraduate	middle	80	4	4	3	4	3
positive	243	1	1.33333333333333	5	5	4	5	5	female	10	undergraduate	middle	90	2	1	1	1	1
positive	244	4.5	2.66666666666667	5	3	4	5	5	female	2	postgraduate and above	high	8	3	2	3	4	5
positive	245	4	2.66666666666667	4	5	4	4	4	male	6	undergraduate	middle	90	4	2	2	4	4
positive	246	4	2	4	2	4	4	4	female	5	junior college	middle	80	2	1	3	4	4
positive	248	5	3	5	4	4	4	4	female	4	undergraduate	middle	60	3	3	3	5	5
positive	249	4.5	4.33333333333333	3	4	4	1	1	male	7	postgraduate and above	high	40	4	5	4	5	4
positive	252	5	1	5	3	4	5	5	male	4	junior college	high	90	1	1	1	5	5
positive	253	4.5	1	4	5	4	5	5	female	6	postgraduate and above	middle	100	1	1	1	5	4
positive	255	2.5	1	5	5	4	5	5	male	13	undergraduate	middle	100	1	1	1	3	2
positive	256	4.5	3	4	3	4	4	4	female	7	postgraduate and above	low	80	4	3	2	4	5
positive	258	2	1	5	5	4	5	5	male	16	postgraduate and above	high	100	1	1	1	2	2
positive	259	2.5	1.66666666666667	5	5	3	4	5	male	6	undergraduate	middle	100	2	1	2	2	3
positive	260	3.5	1.66666666666667	5	4	4	2	5	male	15	junior college	middle	96	2	1	2	3	4
positive	262	3.5	2	5	4	4	4	3	male	6	undergraduate	middle	100	3	1	2	3	4
positive	263	2.5	2.33333333333333	5	5	3	4	4	male	8	undergraduate	middle	90	2	3	2	2	3
positive	264	3.5	1.33333333333333	4	3	3	5	5	female	2	undergraduate	high	100	1	1	2	3	4
positive	265	4	2	5	4	1	5	5	female	14	undergraduate	low	98	1	1	4	4	4
positive	266	4.5	4	4	4	4	4	4	male	3	undergraduate	low	80	4	5	3	5	4
positive	269	5	3.33333333333333	4	5	4	5	5	male	2	undergraduate	middle	100	4	5	1	5	5
positive	271	5	3.33333333333333	4	5	2	3	3	female	5	undergraduate	middle	60	3	5	2	5	5
positive	272	4.5	1	5	2	4	5	4	male	1	undergraduate	middle	100	1	1	1	5	4
positive	274	5	4	5	4	4	4	4	female	4	undergraduate	middle	90	4	4	4	5	5
positive	275	5	2	3	1	3	5	5	female	2	postgraduate and above	high	99	3	1	2	5	5
positive	276	4	3.66666666666667	5	3	3	4	3	female	5	undergraduate	middle	100	3	3	5	4	4
positive	277	2.5	1.33333333333333	3	2	4	4	4	female	10	junior college	middle	90	1	1	2	2	3
positive	279	3	3	4	4	3	3	3	male	14	undergraduate	middle	90	4	3	2	3	3
positive	280	3.5	2	5	4	4	5	5	male	6	junior college	middle	9	3	1	2	4	3
positive	281	3.5	1.33333333333333	5	3	4	5	5	female	7	undergraduate	high	100	1	1	2	4	3
positive	282	4.5	2	4	4	4	5	5	female	3	undergraduate	middle	70	2	2	2	4	5
positive	283	3.5	2.33333333333333	2	3	2	3	1	female	3	undergraduate	middle	90	3	2	2	3	4
positive	286	4	3	4	3	3	4	4	female	6	undergraduate	low	95	3	4	2	4	4
positive	287	4.5	1.66666666666667	4	3	3	4	4	female	7	undergraduate	high	60	2	1	2	5	4
positive	288	3	5	5	5	2	5	5	female	8	junior college	low	100	5	5	5	3	3
positive	289	4	1.33333333333333	4	4	4	5	5	male	4	undergraduate	middle	80	1	1	2	4	4
positive	291	4	1	5	5	4	5	5	male	7	undergraduate	middle	90	1	1	1	4	4
positive	292	3	2.33333333333333	5	3	4	5	5	female	15	undergraduate	middle	100	3	2	2	3	3
positive	294	4	2	4	5	4	5	5	female	7	undergraduate	middle	80	2	2	2	5	3
positive	297	2	1.66666666666667	5	4	3	4	4	female	5	undergraduate	middle	80	1	2	2	2	2
positive	298	1.5	1.66666666666667	5	4	4	5	5	female	10	undergraduate	high	100	2	1	2	1	2
positive	301	3.5	3	5	3	4	5	3	female	3	undergraduate	low	95	3	2	4	3	4
positive	303	2	2.33333333333333	3	4	4	4	4	female	5	undergraduate	middle	99	2	3	2	2	2
positive	304	2	2	4	4	3	5	5	female	6	undergraduate	middle	85	2	2	2	2	2
positive	306	4.5	3.66666666666667	4	4	4	4	4	female	3	undergraduate	low	98	4	4	3	4	5
positive	307	3.5	1.66666666666667	4	5	3	3	3	female	5	undergraduate	middle	90	2	2	1	4	3
positive	308	3.5	1	5	3	1	5	4	male	3	undergraduate	high	99	1	1	1	4	3
positive	309	4.5	1.33333333333333	4	4	4	5	5	male	6	high school and below	middle	100	1	2	1	5	4
positive	310	4.5	1.66666666666667	4	5	4	5	5	female	3	postgraduate and above	high	99	1	2	2	5	4
positive	311	4	4	4	4	2	3	4	female	7	undergraduate	middle	90	4	4	4	4	4
positive	314	4	3.33333333333333	4	4	4	5	4	female	8	junior college	middle	55	4	3	3	4	4
positive	315	4	4	4	5	3	5	4	female	2	undergraduate	middle	90	4	4	4	4	4
positive	316	1	1.33333333333333	5	5	4	5	5	female	12	undergraduate	high	100	1	1	2	1	1
positive	318	4.5	1	4	5	4	5	4	male	11	undergraduate	middle	100	1	1	1	4	5
positive	319	1	1.66666666666667	5	1	4	5	5	male	11	undergraduate	middle	95	3	1	1	1	1
positive	320	4	3	5	3	3	5	4	female	2	undergraduate	middle	90	3	3	3	4	4
positive	321	4.5	1.33333333333333	5	3	4	5	5	male	1	high school and below	low	60	2	1	1	5	4
positive	322	4.5	2.33333333333333	5	4	2	5	5	female	15	undergraduate	middle	80	2	2	3	5	4
positive	323	5	2.33333333333333	5	5	3	5	5	female	0	junior college	low	100	2	2	3	5	5
positive	324	3	1.66666666666667	4	4	3	5	5	male	9	undergraduate	high	100	1	2	2	3	3
positive	325	2.5	3.33333333333333	3	5	4	4	3	female	1	undergraduate	middle	33	2	5	3	1	4
positive	326	5	1	5	2	4	5	5	male	11	undergraduate	middle	100	1	1	1	5	5
positive	328	4	4.33333333333333	3	4	4	4	4	female	6	postgraduate and above	high	90	5	4	4	4	4
positive	329	3	1.33333333333333	5	4	4	5	5	male	10	undergraduate	middle	90	2	1	1	4	2
positive	330	3.5	1.66666666666667	5	5	4	5	5	female	1	undergraduate	middle	100	2	1	2	3	4
positive	331	3.5	3.33333333333333	4	4	3	3	3	female	6	high school and below	low	70	2	5	3	2	5
positive	332	4	4	2	5	2	3	3	female	5	postgraduate and above	high	90	5	4	3	4	4
positive	333	4	3.66666666666667	2	5	3	2	2	female	1	postgraduate and above	high	50	2	5	4	4	4
positive	335	3.5	1.66666666666667	4	4	3	4	5	female	1	undergraduate	middle	90	1	2	2	4	3
positive	336	3	3.66666666666667	5	4	3	4	4	female	5	undergraduate	middle	80	5	4	2	3	3
positive	337	3.5	3	2	3	3	3	3	female	2	undergraduate	low	40	3	3	3	4	3
positive	338	1	1	5	5	4	4	5	female	17	undergraduate	middle	90	1	1	1	1	1
positive	339	1.5	2	3	3	3	5	4	male	4	high school and below	middle	80	3	2	1	1	2
positive	342	4.5	4.33333333333333	3	4	3	5	4	male	16	undergraduate	high	65	4	5	4	5	4
positive	343	4.5	3.33333333333333	4	5	2	5	4	female	12	undergraduate	middle	85	3	4	3	5	4
positive	344	1.5	1.66666666666667	4	3	3	3	3	male	4	undergraduate	middle	85	2	1	2	1	2
positive	345	3	3.33333333333333	3	4	3	5	5	female	4	undergraduate	high	100	4	4	2	3	3
positive	347	3.5	3.33333333333333	4	4	3	4	4	female	4	undergraduate	middle	50	3	4	3	4	3
positive	349	3.5	4	3	5	4	3	2	male	2	undergraduate	middle	50	5	4	3	3	4
positive	352	2.5	2.33333333333333	4	4	4	5	4	male	3	undergraduate	middle	90	2	1	4	2	3
positive	353	2.5	1.66666666666667	4	5	4	5	5	female	4	undergraduate	middle	90	2	1	2	3	2
positive	354	2.5	3	5	3	2	4	4	female	3	undergraduate	high	90	3	3	3	3	2
positive	355	2.5	1.33333333333333	5	4	3	1	4	male	2	undergraduate	middle	90	1	2	1	2	3
positive	358	3	4.33333333333333	3	3	4	3	3	female	7	undergraduate	middle	50	5	5	3	3	3
positive	359	1.5	2.33333333333333	4	3	4	5	5	female	3	undergraduate	low	100	2	2	3	2	1
positive	361	3	3	3	5	3	4	4	female	3	undergraduate	middle	60	4	3	2	3	3
positive	362	5	2.33333333333333	5	4	3	5	5	female	8	undergraduate	middle	100	4	1	2	5	5
positive	363	2.5	3.33333333333333	3	3	2	4	4	male	3	undergraduate	middle	80	4	3	3	3	2
positive	366	1.5	1.33333333333333	5	5	1	5	5	female	5	undergraduate	low	100	1	1	2	2	1
positive	368	2.5	2.66666666666667	4	4	2	5	5	female	6	undergraduate	low	100	3	2	3	2	3
positive	371	1.5	1	5	3	3	4	5	female	5	undergraduate	middle	90	1	1	1	1	2
positive	373	5	3	5	3	3	5	4	female	2	postgraduate and above	middle	90	4	3	2	5	5
positive	374	3	2	3	3	4	2	2	female	3	junior college	middle	50	2	2	2	3	3
positive	375	4.5	1.33333333333333	4	5	4	5	5	male	5	undergraduate	high	80	1	2	1	4	5
positive	376	3	3.33333333333333	3	3	2	3	4	female	9	undergraduate	high	90	4	3	3	3	3
positive	377	3.5	4	4	4	3	4	4	female	14	high school and below	middle	85	5	4	3	4	3
positive	378	4.5	2.66666666666667	5	5	4	4	5	male	5	undergraduate	high	90	3	2	3	4	5
positive	379	3.5	2.66666666666667	4	4	4	4	4	female	7	undergraduate	middle	88	3	2	3	4	3
positive	380	5	2	5	2	4	5	5	male	11	high school and below	high	80	2	2	2	5	5
positive	382	4	1.66666666666667	5	5	4	5	5	male	5	undergraduate	middle	60	2	2	1	4	4
positive	384	2.5	2	3	4	3	5	5	female	4	undergraduate	high	90	3	1	2	3	2
positive	386	4	1.33333333333333	5	5	4	5	5	male	3	postgraduate and above	high	99	1	2	1	5	3
positive	387	2.5	1.33333333333333	4	3	4	5	5	female	7	undergraduate	high	100	1	2	1	2	3
positive	388	4.5	3	4	3	3	4	5	female	4	junior college	low	90	3	4	2	4	5
positive	389	5	3.66666666666667	4	5	4	4	3	female	1	undergraduate	low	50	4	4	3	5	5
positive	391	2.5	2.66666666666667	4	5	3	5	4	female	2	undergraduate	middle	90	3	2	3	2	3
positive	394	5	3.66666666666667	5	5	4	5	5	male	6	undergraduate	middle	0	5	5	1	5	5
positive	395	5	2	5	4	3	5	5	female	5	undergraduate	middle	100	2	2	2	5	5
positive	396	3.5	4.33333333333333	4	3	4	4	3	male	9	undergraduate	middle	89	4	5	4	3	4
positive	399	4	3.33333333333333	4	4	3	4	4	female	7	undergraduate	middle	90	4	4	2	4	4
positive	400	4.5	3.33333333333333	4	5	4	5	5	male	2	undergraduate	high	90	4	5	1	4	5
positive	404	4.5	4.66666666666667	5	5	3	5	5	female	5	undergraduate	middle	90	5	5	4	5	4
positive	406	5	1	5	5	4	5	5	female	6	undergraduate	middle	100	1	1	1	5	5
positive	407	3.5	3.66666666666667	4	4	3	4	4	female	3	undergraduate	middle	80	4	3	4	3	4
positive	408	4.5	1.33333333333333	4	5	4	4	3	female	3	undergraduate	middle	80	1	2	1	4	5
positive	409	3.5	3	4	5	4	3	3	male	3	undergraduate	middle	80	3	4	2	4	3
positive	411	4.5	1.33333333333333	5	4	3	5	5	male	12	undergraduate	middle	95	2	1	1	4	5
positive	412	2	1.66666666666667	4	3	4	3	3	male	11	postgraduate and above	high	70	1	2	2	2	2
positive	413	4.5	2	4	3	4	5	4	female	5	undergraduate	middle	76	2	2	2	4	5
positive	414	4.5	3.33333333333333	4	4	4	4	5	male	2	undergraduate	low	90	3	4	3	5	4
positive	415	5	4.33333333333333	4	5	4	4	4	female	3	undergraduate	low	90	4	5	4	5	5
positive	416	4.5	3	5	4	4	4	3	female	9	undergraduate	middle	95	3	3	3	4	5
positive	417	4.5	3.33333333333333	5	2	1	5	5	female	9	undergraduate	middle	90	4	3	3	5	4
positive	418	3.5	4.33333333333333	2	5	1	1	1	female	10	undergraduate	middle	30	5	5	3	4	3
positive	419	3	3.66666666666667	4	3	4	5	4	female	7	junior college	low	100	4	5	2	3	3
positive	420	2.5	2	5	3	3	5	5	female	8	postgraduate and above	middle	90	1	2	3	2	3
positive	421	4.5	3.66666666666667	4	4	3	4	4	female	3	undergraduate	low	90	3	4	4	4	5
positive	423	4	3.66666666666667	5	5	4	5	5	male	7	undergraduate	middle	85	4	5	2	4	4
positive	424	3.5	2.66666666666667	5	4	4	5	5	male	13	undergraduate	high	60	4	2	2	3	4
positive	425	4.5	2	4	3	3	5	5	female	7	undergraduate	high	100	2	2	2	4	5
positive	426	3	2.33333333333333	5	4	1	3	2	female	10	undergraduate	high	40	1	3	3	4	2
positive	427	4.5	2.33333333333333	4	4	4	5	5	male	12	undergraduate	high	85	2	3	2	4	5
positive	428	3	3.66666666666667	2	3	3	4	3	female	3	high school and below	middle	50	3	4	4	3	3
positive	430	3	2.33333333333333	4	4	1	5	5	male	7	high school and below	high	98	2	1	4	4	2
positive	432	3.5	2.33333333333333	5	3	4	5	5	female	5	undergraduate	middle	100	4	2	1	3	4
positive	433	2.5	1.33333333333333	5	3	3	5	5	female	3	undergraduate	middle	0	1	1	2	3	2
positive	435	3.5	4.33333333333333	4	4	3	4	3	female	2	undergraduate	low	99	5	4	4	4	3
positive	436	4	2.66666666666667	5	5	3	5	5	female	7	high school and below	low	0	3	3	2	4	4
positive	437	4.5	2	4	5	4	4	4	male	12	junior college	middle	90	2	2	2	5	4
positive	438	4	2	5	5	3	5	5	female	4	undergraduate	high	80	2	2	2	4	4
positive	439	2	1.66666666666667	4	4	4	3	5	male	16	junior college	middle	90	3	1	1	2	2
positive	440	4	4.33333333333333	5	3	3	4	4	male	4	high school and below	middle	90	5	4	4	5	3
positive	442	1.5	3	2	4	3	1	2	female	8	junior college	low	99	2	4	3	1	2
positive	444	2	1.33333333333333	5	5	4	5	5	male	5	undergraduate	middle	90	1	1	2	2	2
positive	446	1	1	5	1	4	1	5	male	13	junior college	high	0	1	1	1	1	1
positive	447	4	1	5	2	4	5	5	male	2	undergraduate	low	80	1	1	1	4	4
positive	449	3	3.33333333333333	3	3	4	3	3	male	5	undergraduate	high	50	3	4	3	3	3
positive	452	4.5	2	5	3	1	5	5	female	9	undergraduate	middle	90	1	2	3	5	4
positive	454	3.5	1	5	2	3	5	5	male	7	undergraduate	high	100	1	1	1	3	4
positive	455	4	3.33333333333333	3	3	3	4	3	male	5	postgraduate and above	high	90	3	4	3	4	4
positive	457	1.5	1.33333333333333	5	5	3	5	4	female	12	undergraduate	high	100	1	1	2	1	2
positive	458	4.5	4	3	5	2	2	2	female	10	postgraduate and above	high	80	3	5	4	5	4
positive	461	1.5	2	4	4	4	5	5	female	10	undergraduate	middle	80	2	1	3	2	1
positive	463	3	1.33333333333333	5	4	3	5	5	female	17	undergraduate	middle	100	1	1	2	3	3
positive	464	5	2	5	3	3	5	5	female	6	undergraduate	middle	95	1	2	3	5	5
positive	466	4	1	5	4	2	5	5	female	8	undergraduate	middle	80	1	1	1	4	4
positive	467	5	1.33333333333333	4	5	4	5	5	female	5	undergraduate	low	95	1	2	1	5	5
positive	468	1.5	1.66666666666667	5	2	3	5	4	male	4	undergraduate	middle	99	2	1	2	2	1
positive	470	2.5	1.66666666666667	3	4	3	5	5	male	8	undergraduate	middle	65	2	2	1	2	3
positive	473	3.5	2.66666666666667	3	5	4	5	3	male	11	junior college	low	80	3	3	2	4	3
positive	474	3.5	3.33333333333333	4	3	3	4	3	male	8	undergraduate	high	89	4	3	3	4	3
positive	475	2.5	1.66666666666667	5	4	4	5	5	female	6	junior college	middle	90	2	1	2	2	3
positive	477	3	1.33333333333333	5	5	4	5	5	female	6	undergraduate	middle	95	2	1	1	3	3
positive	478	3	3.66666666666667	4	3	3	3	4	female	10	junior college	middle	50	4	3	4	3	3
positive	479	5	2	4	5	4	5	5	female	5	undergraduate	high	100	1	3	2	5	5
positive	481	5	4.33333333333333	5	4	3	5	5	female	8	undergraduate	low	50	5	5	3	5	5
positive	482	4.5	3.33333333333333	5	4	3	5	4	female	6	undergraduate	low	90	3	4	3	4	5
positive	483	4	3	4	5	4	4	4	female	3	postgraduate and above	low	100	3	4	2	4	4
positive	484	3.5	1	5	4	3	5	5	male	3	junior college	middle	95	1	1	1	3	4
positive	485	2	1	4	5	3	5	5	female	1	undergraduate	low	90	1	1	1	2	2
positive	487	2.5	3.33333333333333	3	4	2	4	4	female	2	undergraduate	middle	80	4	3	3	2	3
positive	491	1.5	2	5	3	2	3	3	female	3	junior college	low	100	2	2	2	2	1
positive	492	3.5	1.33333333333333	5	5	3	5	5	female	5	undergraduate	middle	100	1	2	1	5	2
positive	493	2	1.66666666666667	5	3	3	3	4	female	10	undergraduate	middle	90	1	2	2	2	2
positive	495	3.5	2.66666666666667	4	4	3	4	4	female	6	undergraduate	middle	99	2	4	2	4	3
positive	496	2	1	4	3	4	5	3	female	5	undergraduate	middle	95	1	1	1	2	2
positive	497	3	1.66666666666667	3	5	3	5	5	female	4	undergraduate	low	100	2	1	2	3	3
positive	498	4.5	1.66666666666667	4	2	3	5	4	male	3	undergraduate	middle	90	2	1	2	5	4
positive	499	2.5	3	4	5	3	3	3	female	2	junior college	low	85	4	3	2	2	3
positive	500	1.5	1.66666666666667	4	4	3	5	4	female	4	undergraduate	middle	99	1	2	2	1	2
positive	501	2.5	1.66666666666667	4	5	3	5	4	male	7	undergraduate	low	80	2	1	2	3	2
positive	503	4	4	3	5	3	2	3	female	2	undergraduate	low	5	3	4	5	3	5
positive	504	3.5	2.33333333333333	5	3	3	4	4	female	6	undergraduate	middle	85	2	3	2	4	3
positive	505	3	1	5	4	4	5	5	female	1	undergraduate	high	100	1	1	1	5	1
positive	508	2.5	2	5	4	4	4	5	female	5	undergraduate	middle	80	2	2	2	2	3
positive	509	3.5	2.33333333333333	3	3	3	3	3	female	4	junior college	low	20	2	3	2	4	3
positive	512	2	2.33333333333333	3	4	3	4	4	female	10	undergraduate	middle	90	3	2	2	2	2
positive	513	4	3	5	5	3	5	4	male	12	junior college	middle	70	3	4	2	4	4
positive	516	3	3	5	5	3	5	5	female	5	undergraduate	middle	80	4	3	2	2	4
positive	518	5	2.33333333333333	5	5	4	5	5	female	10	undergraduate	middle	90	1	1	5	5	5
positive	519	3.5	2.33333333333333	5	4	4	4	3	female	3	undergraduate	high	80	3	2	2	3	4
positive	520	5	1	5	5	4	5	5	female	8	undergraduate	middle	99	1	1	1	5	5
positive	521	4	3	5	2	2	5	5	female	10	high school and below	low	50	5	2	2	5	3
positive	522	3	1.66666666666667	5	4	3	5	5	female	6	undergraduate	high	70	3	1	1	2	4
positive	523	2	2	4	3	3	4	4	male	3	undergraduate	middle	90	2	2	2	2	2
positive	524	5	2.66666666666667	3	4	3	5	5	male	12	undergraduate	high	100	4	2	2	5	5
positive	525	4	3	4	3	3	3	3	female	4	undergraduate	high	60	4	3	2	4	4
positive	530	4.5	3.33333333333333	4	4	4	5	4	male	5	undergraduate	middle	85	4	3	3	4	5
positive	531	2	3.33333333333333	3	3	4	4	3	male	8	undergraduate	middle	80	4	3	3	2	2
positive	532	4	2.33333333333333	5	5	4	4	3	female	9	junior college	middle	100	1	3	3	4	4
positive	533	2.5	3	5	4	3	5	3	female	12	undergraduate	high	78	2	4	3	3	2
positive	534	4.5	2.33333333333333	4	5	4	4	4	male	6	undergraduate	middle	80	2	3	2	4	5
positive	535	3.5	1.66666666666667	4	3	4	5	5	male	10	junior college	low	100	2	1	2	4	3
positive	537	4.5	4	4	4	4	4	5	female	5	undergraduate	middle	90	5	3	4	5	4
positive	538	5	1	5	5	4	5	5	male	7	undergraduate	middle	100	1	1	1	5	5
positive	540	1	1	5	1	4	5	5	female	13	postgraduate and above	middle	99	1	1	1	1	1
positive	541	2.5	2	3	4	2	4	4	male	2	undergraduate	middle	78	1	3	2	2	3
positive	542	2.5	1	5	5	4	5	5	female	8	undergraduate	middle	100	1	1	1	3	2
positive	543	3.5	2	4	4	3	4	4	female	3	undergraduate	low	50	2	2	2	4	3
positive	544	2	1.33333333333333	4	4	4	5	4	female	12	undergraduate	middle	90	1	1	2	2	2
positive	545	5	2.33333333333333	3	5	3	5	4	female	1	undergraduate	high	70	1	3	3	5	5
positive	546	3.5	2	5	4	4	5	5	male	13	undergraduate	middle	100	2	3	1	4	3
positive	547	4.5	2.66666666666667	5	3	3	5	5	female	3	junior college	middle	90	3	4	1	4	5
positive	548	3.5	1.66666666666667	5	4	4	5	5	male	5	undergraduate	middle	98	2	1	2	4	3
positive	549	3	3.66666666666667	2	3	3	4	3	female	11	undergraduate	middle	89	4	4	3	3	3
positive	550	3	1.66666666666667	4	3	3	4	3	female	3	undergraduate	low	90	2	2	1	2	4
positive	554	3	2.66666666666667	5	4	2	5	5	male	8	undergraduate	low	95	2	4	2	3	3
positive	555	2	1.33333333333333	4	2	4	5	5	female	12	junior college	low	100	1	1	2	2	2
positive	556	5	2.33333333333333	5	2	4	5	5	male	2	postgraduate and above	high	98	3	2	2	5	5
positive	557	3.5	3.33333333333333	4	3	2	4	4	male	8	postgraduate and above	high	95	3	4	3	4	3
positive	558	4.5	2.66666666666667	4	4	2	5	2	male	2	undergraduate	middle	70	2	4	2	4	5
positive	559	3.5	2.66666666666667	3	5	3	4	3	female	2	undergraduate	low	90	2	4	2	2	5
positive	560	3	3.66666666666667	4	5	3	5	5	female	5	undergraduate	middle	78	4	5	2	2	4
positive	561	3.5	1.66666666666667	4	4	3	5	4	female	6	undergraduate	middle	80	2	1	2	4	3
positive	562	1	2	4	5	4	4	4	male	3	undergraduate	high	90	2	2	2	1	1
positive	563	1	3.33333333333333	3	3	4	3	3	female	7	undergraduate	middle	89	4	4	2	1	1
positive	565	4	2	4	5	4	5	5	female	8	undergraduate	middle	80	2	2	2	3	5
positive	566	3.5	3	4	3	3	4	4	male	6	undergraduate	middle	80	3	3	3	3	4
positive	568	5	3.66666666666667	5	5	3	4	4	female	7	undergraduate	middle	100	3	5	3	5	5
positive	569	4.5	4.33333333333333	3	4	4	3	5	male	9	undergraduate	middle	90	4	5	4	4	5
positive	571	2	2	4	4	4	4	4	female	2	postgraduate and above	high	70	2	2	2	2	2
positive	573	3.5	2	4	3	3	5	5	female	2	undergraduate	high	80	2	2	2	3	4
positive	574	2.5	2	3	4	4	5	5	female	1	undergraduate	middle	99	2	2	2	3	2
positive	577	4.5	2.33333333333333	4	5	4	5	5	female	5	undergraduate	high	100	2	3	2	5	4
positive	578	3	3.33333333333333	5	4	4	5	3	female	7	postgraduate and above	high	50	3	4	3	3	3
positive	579	3	3	3	5	3	4	4	male	3	undergraduate	middle	70	3	2	4	4	2
positive	580	3.5	2.33333333333333	3	4	3	5	5	female	0	junior college	low	90	2	3	2	4	3
positive	581	3	3	3	3	2	3	4	male	4	undergraduate	middle	60	3	3	3	3	3
positive	582	3	2	4	4	4	5	5	female	8	undergraduate	high	70	3	2	1	3	3
positive	584	3	3.66666666666667	5	3	4	5	5	female	3	postgraduate and above	high	100	5	4	2	3	3
positive	585	3	3.33333333333333	4	4	4	4	4	male	1	junior college	low	90	4	3	3	2	4
positive	586	3	1.33333333333333	5	3	3	4	4	female	3	undergraduate	middle	100	1	1	2	4	2
positive	587	3	1	5	4	3	5	5	female	4	undergraduate	middle	70	1	1	1	3	3
positive	589	4	3	4	3	4	5	5	female	3	undergraduate	high	100	4	3	2	4	4
positive	590	2.5	3.33333333333333	2	4	3	4	4	female	14	undergraduate	middle	50	3	4	3	2	3
positive	594	4	1.66666666666667	5	4	4	5	5	male	7	undergraduate	high	90	2	1	2	4	4
positive	595	3.5	3.33333333333333	4	3	3	4	4	female	5	undergraduate	middle	95	4	4	2	3	4
positive	596	4.5	2.66666666666667	5	4	3	5	5	female	4	undergraduate	high	90	4	2	2	4	5
positive	597	2.5	1.66666666666667	4	3	3	4	4	male	1	postgraduate and above	middle	80	2	2	1	3	2
positive	598	4.5	3.66666666666667	5	4	3	5	5	male	9	undergraduate	middle	70	4	4	3	5	4
positive	600	3.5	2.66666666666667	4	5	4	5	5	female	5	undergraduate	middle	80	3	3	2	4	3
positive	601	4	2.66666666666667	3	3	2	4	4	male	13	undergraduate	middle	70	3	3	2	4	4
positive	602	5	1	5	5	4	5	5	female	7	undergraduate	middle	100	1	1	1	5	5
positive	603	4	3	2	4	3	5	5	female	2	undergraduate	middle	0	4	2	3	3	5
positive	605	4.5	2	4	2	3	4	4	female	8	undergraduate	middle	100	2	2	2	5	4
positive	606	3.5	3.66666666666667	3	3	4	5	4	male	5	undergraduate	middle	50	4	3	4	3	4
positive	607	3.5	1.33333333333333	4	5	3	5	5	female	5	undergraduate	middle	65	1	1	2	4	3
positive	608	4.5	2.33333333333333	4	3	4	5	5	male	9	undergraduate	middle	65	2	2	3	4	5
positive	609	4.5	3	3	4	4	5	5	female	8	junior college	middle	80	4	2	3	5	4
positive	610	3	2.66666666666667	4	4	4	4	4	male	5	undergraduate	middle	90	2	5	1	3	3
positive	611	4	2.33333333333333	3	1	4	5	5	female	12	undergraduate	middle	80	2	1	4	5	3
positive	612	4	3.66666666666667	4	4	4	4	4	male	6	undergraduate	middle	90	4	3	4	4	4
positive	613	3	1.66666666666667	5	3	4	5	5	female	16	undergraduate	low	90	2	1	2	3	3
positive	616	2.5	2	5	4	3	4	4	female	5	undergraduate	middle	100	2	3	1	2	3
positive	617	4.5	3	5	5	3	5	4	male	10	undergraduate	middle	95	3	2	4	4	5
positive	618	2.5	2.33333333333333	4	5	3	4	4	male	5	undergraduate	middle	76	3	2	2	3	2
positive	619	3.5	2.66666666666667	4	5	3	4	3	male	5	undergraduate	middle	70	4	2	2	4	3
positive	621	2.5	1.66666666666667	4	4	4	5	4	female	2	undergraduate	low	90	2	1	2	2	3
positive	622	3.5	1	4	3	3	5	5	male	6	undergraduate	high	85	1	1	1	3	4
positive	623	5	4.33333333333333	1	5	4	4	2	male	1	undergraduate	high	60	4	5	4	5	5
positive	625	3.5	1.33333333333333	4	5	1	5	4	male	11	undergraduate	high	100	1	1	2	3	4
positive	626	3.5	4.33333333333333	2	4	3	3	2	male	9	undergraduate	high	30	4	5	4	4	3
positive	627	1.5	4	4	4	4	4	5	male	8	undergraduate	high	98	4	5	3	1	2
positive	629	4	2.33333333333333	4	4	3	5	4	female	17	undergraduate	middle	90	3	2	2	4	4
positive	630	3.5	1	5	3	4	5	5	female	14	undergraduate	middle	100	1	1	1	4	3
positive	631	3.5	3	4	4	3	4	3	female	5	undergraduate	middle	100	3	3	3	4	3
positive	632	2	1.66666666666667	5	5	4	5	3	female	1	high school and below	middle	100	2	1	2	2	2
positive	633	2	1.33333333333333	5	4	4	5	5	female	2	undergraduate	high	100	1	1	2	2	2
positive	634	2	2	2	3	1	2	2	male	11	postgraduate and above	high	100	2	1	3	2	2
positive	635	2.5	1.66666666666667	5	4	4	5	5	female	6	postgraduate and above	high	95	2	1	2	3	2
positive	636	2.5	3	5	4	4	4	4	female	13	undergraduate	high	90	4	3	2	3	2
positive	637	4.5	2	4	3	2	5	4	female	5	undergraduate	high	85	2	2	2	5	4
positive	638	2.5	1.66666666666667	4	3	1	5	5	female	1	postgraduate and above	middle	80	2	1	2	2	3
positive	639	3	2.66666666666667	4	3	3	5	4	male	6	undergraduate	low	90	3	2	3	3	3
positive	641	4.5	4.66666666666667	5	5	3	4	5	male	8	undergraduate	high	100	4	5	5	5	4
positive	642	4.5	3.66666666666667	2	5	4	4	4	female	8	undergraduate	middle	80	4	4	3	4	5
positive	644	3.5	3.33333333333333	4	4	4	3	4	female	3	undergraduate	middle	20	5	3	2	4	3
positive	645	3	3.33333333333333	4	5	3	4	4	female	3	undergraduate	middle	80	3	4	3	3	3
positive	646	4.5	1.33333333333333	5	5	4	5	5	female	11	postgraduate and above	high	80	1	2	1	4	5
positive	647	4.5	2.33333333333333	4	4	3	5	4	female	8	undergraduate	middle	86	3	2	2	4	5
positive	650	4	4	4	5	4	4	4	female	3	undergraduate	high	60	5	4	3	4	4
positive	651	2.5	1.66666666666667	5	2	3	5	5	female	9	undergraduate	high	100	2	1	2	2	3
positive	652	2	3	4	3	4	5	5	male	6	undergraduate	low	100	3	4	2	2	2
positive	653	1.5	2	4	3	3	5	4	female	3	undergraduate	middle	80	2	2	2	2	1
positive	654	1.5	1	4	4	4	5	5	female	10	undergraduate	middle	100	1	1	1	2	1
positive	655	4	4	4	5	3	4	4	female	4	undergraduate	middle	90	5	4	3	4	4
positive	658	2	2.33333333333333	4	4	3	4	5	female	0	undergraduate	middle	70	2	3	2	2	2
positive	659	3.5	3.33333333333333	2	3	3	4	4	male	11	undergraduate	high	80	4	2	4	4	3
positive	660	4	3.33333333333333	5	5	4	5	5	male	5	undergraduate	middle	100	3	4	3	4	4
positive	661	3.5	2.66666666666667	3	4	3	4	4	female	6	undergraduate	middle	70	3	2	3	4	3
positive	662	2.5	2.66666666666667	3	3	2	3	3	female	5	undergraduate	middle	95	3	3	2	3	2
positive	663	3	2	4	3	3	5	5	female	16	junior college	middle	90	2	2	2	3	3
positive	664	1	1.33333333333333	5	1	4	5	5	female	5	postgraduate and above	high	95	1	1	2	1	1
positive	666	1.5	2.66666666666667	4	4	4	5	4	male	1	undergraduate	low	90	3	2	3	2	1
positive	667	4.5	3.66666666666667	4	4	4	5	5	female	8	undergraduate	middle	95	4	3	4	4	5
positive	668	4	3.66666666666667	5	4	4	5	5	female	7	undergraduate	high	100	5	4	2	5	3
positive	669	4	4	4	5	3	3	3	female	3	undergraduate	high	70	5	4	3	4	4
positive	670	5	2	5	5	4	5	5	female	11	undergraduate	middle	80	2	2	2	5	5
positive	671	3.5	3	4	5	3	5	4	male	3	undergraduate	middle	100	4	3	2	4	3
positive	672	3	3.66666666666667	3	4	2	4	4	female	4	undergraduate	middle	80	4	3	4	3	3
positive	674	2.5	1	5	1	4	5	5	male	10	high school and below	middle	100	1	1	1	2	3
positive	675	2.5	2.66666666666667	4	4	3	3	4	male	5	high school and below	low	50	3	2	3	3	2
positive	676	4	1.66666666666667	5	2	4	5	5	female	7	undergraduate	middle	95	2	2	1	4	4
positive	677	2	1	4	4	3	4	4	female	6	undergraduate	middle	85	1	1	1	2	2
positive	678	4	3.66666666666667	4	5	4	4	5	female	5	undergraduate	high	80	5	3	3	4	4
positive	682	4	2.66666666666667	5	5	4	5	5	female	11	high school and below	middle	70	3	3	2	4	4
positive	684	3.5	3	5	4	4	5	5	female	5	undergraduate	high	80	4	3	2	4	3
positive	685	5	2.33333333333333	3	5	4	5	3	female	15	undergraduate	middle	30	4	2	1	5	5
positive	686	2.5	1.33333333333333	5	2	4	5	5	male	8	junior college	middle	70	1	2	1	3	2
positive	687	3.5	3.66666666666667	3	3	3	3	3	male	11	junior college	middle	70	3	4	4	3	4
positive	688	5	4.33333333333333	4	4	3	3	3	female	7	postgraduate and above	high	90	5	4	4	5	5
positive	689	5	1.33333333333333	5	5	3	5	5	male	9	junior college	middle	100	1	1	2	5	5
positive	690	3.5	3	4	4	4	5	5	male	3	undergraduate	high	80	5	2	2	3	4
positive	691	4	2.66666666666667	4	5	4	4	4	male	4	undergraduate	high	80	3	3	2	4	4
positive	693	3.5	1.66666666666667	3	4	3	5	4	male	6	undergraduate	middle	100	2	1	2	3	4
positive	696	2	1	5	4	4	5	4	male	17	undergraduate	middle	80	1	1	1	2	2
positive	697	2.5	2.33333333333333	4	4	4	4	4	female	5	undergraduate	low	88	2	3	2	2	3
positive	698	1	1.33333333333333	5	4	3	4	4	female	5	undergraduate	middle	80	1	2	1	1	1
positive	699	3	2	4	5	4	5	5	female	1	undergraduate	middle	98	2	2	2	3	3
positive	700	2.5	2.33333333333333	5	5	3	4	4	male	5	undergraduate	high	80	2	3	2	2	3
positive	701	4.5	2.66666666666667	5	4	4	4	5	male	9	high school and below	middle	90	2	4	2	4	5
positive	702	5	3.66666666666667	4	4	3	4	4	female	7	postgraduate and above	high	50	3	4	4	5	5
positive	703	4.5	3.66666666666667	5	5	4	4	5	female	5	undergraduate	middle	80	3	4	4	4	5
positive	704	3	2.33333333333333	4	5	4	4	4	male	6	undergraduate	high	100	3	3	1	3	3
positive	706	3.5	2.33333333333333	4	5	3	4	3	male	3	undergraduate	middle	60	3	2	2	3	4
positive	708	4	1.66666666666667	5	3	4	5	5	male	11	high school and below	low	100	1	1	3	4	4
positive	710	3.5	3	4	3	3	4	3	male	6	undergraduate	middle	95	4	3	2	3	4
positive	711	3	3.33333333333333	4	4	2	3	3	male	2	postgraduate and above	middle	70	3	4	3	3	3
positive	712	2	2	5	4	4	5	5	male	5	undergraduate	middle	99	2	2	2	2	2
positive	713	4.5	4.33333333333333	4	4	3	5	4	male	8	undergraduate	high	90	4	5	4	5	4
positive	714	4	4.33333333333333	3	5	3	4	4	female	4	postgraduate and above	high	70	5	4	4	4	4
positive	717	3.5	1.66666666666667	5	4	4	5	4	female	6	undergraduate	middle	90	2	1	2	3	4
positive	718	3.5	4.33333333333333	5	5	3	5	4	male	5	undergraduate	middle	100	5	5	3	3	4
positive	719	2	2	4	4	3	5	5	male	5	postgraduate and above	high	100	2	2	2	2	2
positive	721	3.5	3.33333333333333	3	3	3	4	3	male	6	junior college	middle	20	5	2	3	3	4
positive	723	3.5	1.66666666666667	5	4	3	5	5	female	6	undergraduate	high	90	2	1	2	3	4
positive	725	4.5	1	5	2	4	5	5	male	13	undergraduate	middle	100	1	1	1	5	4
positive	727	2	3.33333333333333	3	4	4	4	2	male	4	undergraduate	middle	40	4	3	3	2	2
positive	728	4	1.66666666666667	2	4	4	5	5	male	13	junior college	middle	98	2	1	2	5	3
positive	729	3.5	2	4	4	3	4	4	male	9	undergraduate	high	85	2	2	2	3	4
positive	730	2	1.66666666666667	4	3	4	5	4	male	15	junior college	middle	95	2	1	2	2	2
positive	731	3.5	3.33333333333333	3	3	3	4	4	male	11	undergraduate	high	70	4	3	3	4	3
positive	732	5	3	4	5	4	3	3	male	7	undergraduate	middle	50	3	4	2	5	5
positive	734	4.5	4	3	5	4	4	4	male	3	undergraduate	high	40	4	5	3	4	5
positive	736	4.5	2.33333333333333	5	2	3	5	5	male	9	undergraduate	high	100	2	2	3	4	5
positive	737	4.5	4.33333333333333	3	5	4	4	4	male	2	undergraduate	high	70	4	4	5	5	4
positive	739	5	4.33333333333333	5	5	4	5	5	male	6	undergraduate	middle	100	5	5	3	5	5
positive	740	2	3	3	4	4	4	4	male	8	undergraduate	high	80	4	3	2	2	2
positive	741	2	1	4	1	4	4	4	female	5	undergraduate	middle	90	1	1	1	2	2
positive	742	3	3	3	2	3	5	5	female	2	junior college	low	90	4	4	1	4	2
positive	743	3.5	2	4	4	2	4	4	female	4	undergraduate	middle	75	2	2	2	3	4
positive	744	4	1	5	1	4	5	5	male	16	junior college	high	90	1	1	1	4	4
positive	745	2	1	5	5	4	5	5	male	8	undergraduate	middle	100	1	1	1	2	2
positive	746	3.5	4	4	3	3	4	4	male	2	undergraduate	middle	80	4	4	4	4	3
positive	747	4.5	4	3	4	3	3	4	male	4	undergraduate	middle	70	3	5	4	4	5
positive	748	3.5	2.33333333333333	4	4	4	5	5	female	7	junior college	middle	70	2	3	2	4	3
positive	749	2.5	3	3	4	4	4	4	male	4	postgraduate and above	high	90	5	2	2	3	2
positive	750	5	3	4	4	4	5	4	male	13	undergraduate	middle	100	3	2	4	5	5
positive	751	2	1	4	2	1	1	5	male	9	junior college	middle	95	1	1	1	2	2
positive	757	4	4	4	5	4	4	4	male	10	undergraduate	high	98	4	4	4	4	4
positive	758	3.5	1.33333333333333	4	4	4	5	5	female	10	undergraduate	high	98	2	1	1	3	4
positive	761	2	2.33333333333333	4	3	3	5	5	male	3	undergraduate	middle	90	3	2	2	2	2
positive	764	3	2.66666666666667	5	4	4	5	4	male	1	junior college	middle	100	4	3	1	3	3
positive	768	2.5	1.33333333333333	5	4	3	5	5	male	1	undergraduate	high	90	1	2	1	2	3
positive	769	3.5	3.33333333333333	3	3	2	4	3	female	3	junior college	middle	80	4	3	3	4	3
positive	770	3.5	3	4	4	4	5	5	female	7	undergraduate	high	80	5	2	2	4	3
positive	772	2	3	3	4	3	3	2	male	14	undergraduate	middle	70	4	3	2	2	2
positive	773	3	1	5	4	3	5	5	male	6	junior college	low	80	1	1	1	3	3
positive	774	5	2	5	4	4	5	5	male	15	undergraduate	high	100	2	2	2	5	5
positive	775	3.5	3	4	5	3	4	4	female	5	undergraduate	high	80	4	2	3	4	3
positive	776	3	3	3	4	3	4	4	male	3	undergraduate	middle	80	4	3	2	2	4
positive	777	4.5	2	5	4	3	5	5	female	4	undergraduate	middle	80	2	2	2	5	4
positive	780	1.5	1	4	3	4	5	5	male	9	postgraduate and above	high	99	1	1	1	1	2
positive	781	3	3	3	3	2	3	3	male	2	undergraduate	middle	100	3	3	3	3	3
positive	782	1.5	1.66666666666667	4	4	4	4	3	male	10	junior college	middle	80	1	2	2	2	1
positive	784	2	1	5	3	4	5	5	male	3	undergraduate	middle	100	1	1	1	2	2
positive	785	2.5	1.66666666666667	3	4	4	5	5	male	11	junior college	middle	80	2	2	1	3	2
positive	786	2	1	5	5	4	5	5	male	15	undergraduate	high	98	1	1	1	2	2
positive	787	2.5	2.66666666666667	4	3	3	3	4	female	3	undergraduate	middle	70	3	2	3	3	2
positive	790	4.5	2	4	4	4	5	4	male	4	junior college	high	100	2	3	1	4	5
positive	791	2.5	1.66666666666667	5	4	4	5	3	male	4	undergraduate	middle	80	2	1	2	2	3
positive	793	4	1	5	2	4	5	5	male	11	undergraduate	middle	100	1	1	1	4	4
positive	796	5	2.66666666666667	4	2	4	4	4	male	9	undergraduate	middle	95	2	2	4	5	5
positive	798	3	2	4	4	3	5	3	male	9	undergraduate	high	90	2	2	2	3	3
positive	799	3	2	3	2	3	5	5	male	2	undergraduate	middle	100	2	1	3	3	3
positive	800	4.5	2.33333333333333	4	3	4	4	5	male	9	undergraduate	middle	90	3	1	3	5	4
positive	802	4	3.33333333333333	3	4	4	3	3	male	2	postgraduate and above	high	70	3	4	3	4	4
positive	803	1	1.33333333333333	5	2	3	5	5	male	3	undergraduate	middle	100	2	1	1	1	1
positive	804	3	3.66666666666667	4	3	3	5	3	male	4	junior college	middle	50	3	5	3	3	3
positive	806	2.5	3.66666666666667	4	3	3	4	4	male	7	undergraduate	middle	60	4	4	3	2	3
positive	807	4.5	2.33333333333333	4	5	4	4	3	male	0	undergraduate	middle	97	2	2	3	5	4
positive	808	3.5	3.33333333333333	3	4	4	5	5	male	4	postgraduate and above	middle	100	4	4	2	4	3
positive	809	3.5	2.66666666666667	4	4	3	4	3	male	6	undergraduate	high	80	2	4	2	3	4
positive	810	4	1.66666666666667	5	4	3	5	5	male	8	postgraduate and above	high	100	2	1	2	4	4
positive	811	4.5	3.33333333333333	5	4	4	5	4	female	14	undergraduate	high	80	4	4	2	5	4
positive	812	2	1	4	3	3	5	5	male	6	undergraduate	low	100	1	1	1	3	1
positive	813	4	3.66666666666667	2	5	1	1	1	female	7	undergraduate	high	30	4	5	2	5	3
positive	816	4	2.33333333333333	5	4	4	5	4	male	11	undergraduate	middle	100	3	2	2	4	4
positive	817	3	1.66666666666667	4	4	4	5	4	female	6	undergraduate	high	95	2	1	2	4	2
positive	818	2	2.33333333333333	4	3	3	4	4	female	3	undergraduate	middle	90	2	3	2	2	2
positive	819	2.5	2.66666666666667	3	2	3	2	4	female	10	undergraduate	high	60	2	4	2	3	2
positive	820	2	2	5	3	4	5	5	female	12	undergraduate	middle	80	2	2	2	2	2
positive	821	4.5	2.66666666666667	4	4	3	4	4	female	5	undergraduate	low	90	3	3	2	4	5
positive	822	3.5	2	5	3	4	4	4	female	5	undergraduate	low	50	2	2	2	3	4
positive	824	3.5	1.33333333333333	5	3	3	5	3	female	4	junior college	low	100	1	2	1	3	4
positive	825	1.5	2.66666666666667	4	4	4	5	4	female	2	undergraduate	middle	100	3	3	2	1	2
positive	826	3.5	1.33333333333333	5	4	4	5	5	female	1	undergraduate	middle	80	1	1	2	3	4
positive	828	5	1.33333333333333	5	5	3	5	5	female	4	undergraduate	high	100	1	1	2	5	5
positive	829	2.5	2.33333333333333	4	2	3	5	5	female	1	undergraduate	middle	90	2	2	3	2	3
positive	830	3	3.66666666666667	3	4	4	4	4	female	14	undergraduate	low	85	3	4	4	4	2
positive	831	4	2.66666666666667	4	4	4	5	5	female	1	undergraduate	low	100	3	2	3	4	4
positive	833	3.5	1.33333333333333	5	4	4	5	4	female	5	undergraduate	high	80	1	1	2	3	4
positive	834	2.5	3.66666666666667	5	3	2	5	3	female	0	undergraduate	middle	80	3	5	3	2	3
positive	835	4	1	5	4	4	5	5	female	14	undergraduate	high	100	1	1	1	4	4
positive	836	3.5	3.33333333333333	3	4	3	3	4	male	3	undergraduate	low	90	3	4	3	3	4
positive	838	5	2	3	2	3	3	3	male	5	postgraduate and above	high	100	1	3	2	5	5
positive	839	3	1.66666666666667	4	4	3	4	4	female	6	undergraduate	middle	100	2	1	2	3	3
positive	840	4.5	3	2	4	3	4	4	female	9	undergraduate	middle	65	5	3	1	4	5
positive	841	2.5	2	4	4	3	5	5	female	5	junior college	low	90	2	2	2	2	3
positive	842	2	2	4	3	4	4	4	female	4	undergraduate	middle	90	2	2	2	2	2
positive	844	3.5	3	4	2	4	4	4	female	5	undergraduate	middle	80	3	3	3	4	3
positive	846	2.5	2	4	3	3	4	3	female	2	undergraduate	middle	70	2	2	2	3	2
positive	847	3.5	1.66666666666667	4	4	4	5	5	female	5	undergraduate	high	95	1	2	2	3	4
positive	849	4.5	2.33333333333333	5	5	3	5	4	female	5	undergraduate	middle	90	1	3	3	5	4
positive	850	3.5	2	3	4	3	4	4	female	5	undergraduate	middle	89	2	2	2	4	3
positive	851	4.5	2	4	5	4	4	4	female	3	undergraduate	middle	100	1	3	2	5	4
positive	852	2.5	2.33333333333333	4	4	4	3	4	male	1	undergraduate	middle	50	3	1	3	2	3
positive	853	3.5	1.66666666666667	5	5	4	3	3	female	5	undergraduate	middle	90	2	1	2	3	4
positive	854	3	1	5	1	4	5	5	female	4	undergraduate	middle	80	1	1	1	5	1
positive	855	1	2	3	5	3	2	5	female	2	undergraduate	middle	100	2	1	3	1	1
positive	857	1	1	5	3	3	5	5	female	9	undergraduate	low	80	1	1	1	1	1
positive	858	4.5	2.33333333333333	4	5	3	4	5	female	3	undergraduate	high	100	3	2	2	5	4
positive	859	5	4.66666666666667	5	5	4	3	1	female	5	undergraduate	low	80	5	5	4	5	5
positive	860	1.5	1.66666666666667	5	5	4	4	3	male	3	undergraduate	low	90	3	1	1	1	2
positive	861	4	1.33333333333333	5	2	2	5	5	male	6	undergraduate	high	100	2	1	1	3	5
positive	862	5	2.66666666666667	5	3	2	5	5	male	15	undergraduate	middle	99	4	3	1	5	5
positive	863	3.5	3.33333333333333	3	4	2	2	4	male	8	undergraduate	middle	90	3	4	3	4	3
positive	864	4.5	3	3	5	2	4	4	female	12	junior college	low	80	2	4	3	5	4
positive	866	3	2.66666666666667	5	4	4	5	5	female	5	undergraduate	middle	5	3	3	2	2	4
positive	867	4.5	2.33333333333333	4	4	4	5	4	female	2	undergraduate	middle	95	2	2	3	4	5
positive	868	3	1.33333333333333	5	5	3	5	5	female	16	undergraduate	middle	95	1	1	2	3	3
positive	869	4.5	2.33333333333333	2	4	3	2	3	female	3	undergraduate	low	90	3	3	1	5	4
positive	872	3.5	2.66666666666667	3	4	3	5	3	female	4	undergraduate	low	80	3	2	3	3	4
positive	873	4.5	1.33333333333333	5	5	3	5	5	female	17	undergraduate	low	86	1	2	1	4	5
positive	874	1	1.66666666666667	5	5	4	5	5	female	13	postgraduate and above	middle	100	2	1	2	1	1
positive	875	2	1	5	4	4	5	5	female	5	undergraduate	middle	80	1	1	1	2	2
positive	876	4	1	5	5	4	5	5	male	9	undergraduate	middle	100	1	1	1	4	4
positive	877	3.5	3.33333333333333	5	3	4	4	4	female	16	junior college	low	98	4	2	4	4	3
positive	878	3	1	5	3	4	3	5	female	7	undergraduate	low	80	1	1	1	3	3
positive	879	3.5	2.33333333333333	5	5	4	5	4	male	7	junior college	low	100	2	2	3	4	3
positive	880	2	1.66666666666667	5	3	3	5	4	male	14	undergraduate	high	88	2	2	1	2	2
positive	881	5	3.33333333333333	4	4	3	5	5	female	8	undergraduate	middle	90	4	3	3	5	5
positive	883	4	3.66666666666667	5	5	4	5	5	male	17	junior college	middle	100	5	5	1	5	3
positive	884	4.5	1	5	4	4	5	5	male	9	undergraduate	high	95	1	1	1	4	5
positive	887	3.5	2.66666666666667	5	4	4	5	5	male	15	undergraduate	middle	99	2	4	2	3	4
positive	888	4.5	3	4	2	3	4	4	female	3	undergraduate	low	100	3	3	3	5	4
positive	889	3.5	3	4	4	4	4	4	male	2	postgraduate and above	high	75	3	3	3	4	3
positive	890	4	2.66666666666667	4	4	3	5	4	female	3	junior college	middle	90	3	2	3	4	4
positive	891	4.5	1.33333333333333	4	4	4	5	5	female	4	undergraduate	high	80	1	2	1	5	4
positive	895	3	2.66666666666667	1	1	2	2	1	female	14	undergraduate	high	80	4	3	1	3	3
positive	896	4.5	3.66666666666667	5	5	4	4	5	female	6	undergraduate	middle	76	4	3	4	4	5
positive	899	3	1	5	3	4	5	5	female	6	undergraduate	high	85	1	1	1	3	3
positive	902	4.5	2.66666666666667	5	5	4	4	4	male	2	junior college	middle	90	5	2	1	4	5
positive	904	5	2	5	3	4	5	5	male	2	undergraduate	high	100	1	2	3	5	5
positive	905	5	2	5	3	3	5	5	female	4	undergraduate	middle	90	2	2	2	5	5
positive	906	3.5	1.66666666666667	4	4	4	5	5	female	8	undergraduate	middle	100	1	2	2	3	4
positive	907	2	1	4	5	4	5	5	male	1	undergraduate	high	100	1	1	1	2	2
positive	909	3.5	3	3	2	2	3	3	female	10	undergraduate	low	32	3	4	2	3	4
positive	910	2.5	1	5	3	3	5	5	male	3	undergraduate	high	100	1	1	1	2	3
positive	911	4.5	2.33333333333333	4	4	3	5	5	male	7	undergraduate	high	85	2	2	3	4	5
positive	912	3	2.33333333333333	5	3	4	5	5	female	3	undergraduate	low	80	1	3	3	3	3
positive	914	4.5	3.66666666666667	5	4	3	4	5	female	11	undergraduate	middle	90	4	4	3	4	5
positive	915	2	2.33333333333333	5	3	3	5	5	female	2	junior college	low	99	3	1	3	2	2
positive	916	4	1	5	5	4	5	5	male	5	undergraduate	high	100	1	1	1	5	3
positive	918	3	2	5	4	1	4	4	female	7	undergraduate	middle	10	1	2	3	4	2
positive	922	4	2.33333333333333	5	4	3	4	4	female	6	junior college	high	80	2	3	2	4	4
positive	923	3.5	2.33333333333333	3	4	4	5	4	female	2	undergraduate	high	100	1	2	4	3	4
positive	924	3.5	4.33333333333333	5	5	4	5	4	female	4	undergraduate	low	87	4	5	4	4	3
positive	927	1	1.66666666666667	5	3	4	5	5	male	6	undergraduate	high	88	2	2	1	1	1
positive	928	1	1	5	5	3	5	5	female	17	undergraduate	middle	96	1	1	1	1	1
positive	929	3	1.66666666666667	5	4	4	5	5	male	3	undergraduate	high	90	1	2	2	3	3
positive	932	4.5	4	3	4	3	5	4	female	6	undergraduate	high	70	4	4	4	4	5
positive	933	2	1	4	2	4	5	5	female	3	junior college	middle	50	1	1	1	2	2
positive	937	3.5	3.66666666666667	4	4	3	3	4	male	8	undergraduate	high	80	5	2	4	3	4
positive	939	2.5	3.33333333333333	2	4	3	2	3	female	12	undergraduate	middle	70	2	4	4	2	3
positive	941	3	2.66666666666667	2	5	3	3	3	male	5	undergraduate	middle	50	2	4	2	4	2
positive	942	3.5	4	4	2	4	3	5	female	7	undergraduate	middle	90	5	3	4	3	4
positive	946	2	1	5	3	4	4	1	male	6	undergraduate	middle	100	1	1	1	2	2
positive	947	4	1.66666666666667	4	5	3	4	5	male	5	junior college	middle	40	1	2	2	4	4
positive	948	2.5	2.33333333333333	2	2	2	5	2	female	5	undergraduate	middle	80	2	2	3	3	2
positive	953	2	1.33333333333333	5	1	3	5	5	female	5	undergraduate	middle	100	1	1	2	2	2
positive	954	4.5	3	5	5	4	5	5	female	4	undergraduate	middle	95	2	4	3	5	4
positive	955	4.5	3	2	2	4	2	5	female	7	high school and below	middle	95	4	2	3	4	5
positive	956	2.5	3.66666666666667	3	4	3	1	3	female	4	undergraduate	middle	90	5	4	2	2	3
positive	957	1	1	5	1	3	1	5	male	2	junior college	high	80	1	1	1	1	1
positive	959	4.5	5	1	5	3	1	1	female	9	undergraduate	high	0	5	5	5	5	4
positive	960	4.5	2.66666666666667	5	5	4	4	4	female	2	undergraduate	middle	100	2	3	3	5	4
positive	961	4	4	3	4	3	5	4	female	4	undergraduate	low	50	4	5	3	4	4
positive	962	4.5	2	5	5	4	5	5	male	9	undergraduate	middle	100	4	1	1	4	5
positive	963	3.5	3.66666666666667	4	4	3	4	4	female	3	undergraduate	middle	80	3	5	3	4	3
positive	964	3	1.66666666666667	5	4	2	3	3	male	7	postgraduate and above	high	100	1	1	3	3	3
positive	965	3.5	1.66666666666667	4	3	3	5	4	male	8	undergraduate	middle	99	1	2	2	3	4
positive	966	4	1.33333333333333	4	4	4	5	5	female	7	undergraduate	high	90	1	1	2	4	4
positive	967	2	3.66666666666667	2	5	4	5	4	female	6	undergraduate	middle	60	4	5	2	1	3
positive	968	3.5	3.33333333333333	5	3	3	3	4	female	6	undergraduate	middle	90	3	4	3	4	3
positive	970	2	3.33333333333333	4	5	4	5	5	male	2	undergraduate	middle	50	5	3	2	2	2
positive	972	3	1.66666666666667	5	4	4	5	5	female	3	undergraduate	middle	90	2	1	2	2	4
positive	973	3	1	4	2	2	1	3	female	3	undergraduate	middle	90	1	1	1	3	3
positive	974	5	1.66666666666667	4	4	3	5	5	female	6	undergraduate	middle	90	2	1	2	5	5
positive	975	2	3	4	4	4	5	5	male	1	junior college	middle	70	5	2	2	2	2
positive	976	3.5	2.66666666666667	5	3	3	5	5	female	2	undergraduate	middle	100	4	2	2	4	3
positive	978	4	2.33333333333333	4	5	4	5	5	male	6	undergraduate	low	90	1	2	4	4	4
positive	979	2.5	1.66666666666667	5	3	4	5	5	female	7	undergraduate	middle	100	2	1	2	2	3
positive	981	1.5	1.66666666666667	4	5	4	4	4	female	5	undergraduate	middle	80	2	1	2	2	1
positive	982	5	3.33333333333333	4	4	3	3	3	female	6	postgraduate and above	high	60	3	4	3	5	5
positive	984	4.5	4	4	5	3	5	5	female	3	undergraduate	high	80	5	4	3	5	4
positive	985	1	1	5	1	4	5	5	female	4	undergraduate	middle	100	1	1	1	1	1
positive	986	4.5	1.33333333333333	5	5	3	5	4	female	13	high school and below	low	50	2	1	1	5	4
positive	988	3	3	4	3	3	4	2	female	5	undergraduate	high	70	3	3	3	2	4
positive	989	4.5	3.33333333333333	2	5	3	3	3	male	3	undergraduate	high	50	4	5	1	4	5
positive	990	2.5	3	4	4	2	3	3	female	6	undergraduate	high	70	3	3	3	2	3
positive	991	2.5	3.66666666666667	4	3	3	4	3	female	6	undergraduate	middle	80	5	4	2	3	2
positive	992	3	3.33333333333333	4	5	2	5	5	female	10	undergraduate	middle	60	5	3	2	3	3
positive	993	4.5	2.33333333333333	4	5	4	4	4	female	1	undergraduate	middle	80	2	3	2	4	5
positive	994	4	3.66666666666667	3	3	3	1	3	male	2	undergraduate	low	70	4	4	3	4	4
positive	995	2.5	2	4	5	4	4	4	male	1	undergraduate	middle	50	2	2	2	3	2
positive	996	1.5	1.33333333333333	4	4	4	5	5	female	2	undergraduate	high	100	1	1	2	1	2
positive	997	4.5	1.66666666666667	3	4	4	5	4	male	13	postgraduate and above	high	80	2	1	2	5	4
positive	998	3	2	4	5	3	5	5	female	5	undergraduate	middle	70	2	2	2	4	2
positive	999	3.5	2	4	4	4	4	4	female	4	undergraduate	middle	90	2	2	2	3	4
positive	1001	2.5	1.66666666666667	5	4	3	4	5	female	11	junior college	middle	100	1	2	2	2	3
positive	1002	3	4	5	3	3	5	5	female	4	undergraduate	high	100	4	5	3	3	3
positive	1004	1.5	1	5	1	4	5	5	female	3	undergraduate	high	100	1	1	1	1	2
positive	1005	4	2	5	4	4	5	5	male	10	undergraduate	high	95	2	2	2	4	4
positive	1006	1	1.66666666666667	5	3	3	5	5	female	6	undergraduate	middle	100	2	1	2	1	1
positive	1007	4.5	2.66666666666667	3	3	3	3	3	female	13	undergraduate	middle	70	3	2	3	5	4
positive	1008	4	1.66666666666667	5	4	4	5	5	female	5	undergraduate	middle	90	1	2	2	4	4
positive	1011	3.5	1.33333333333333	5	4	4	5	5	female	9	undergraduate	high	60	1	2	1	3	4
positive	1012	4.5	3.66666666666667	5	5	4	5	5	female	3	undergraduate	middle	100	4	5	2	5	4
positive	1013	3.5	3.33333333333333	4	4	2	4	3	female	5	junior college	middle	60	4	2	4	4	3
positive	1014	1	1.33333333333333	5	5	4	5	5	female	3	undergraduate	middle	100	1	1	2	1	1
positive	1015	3	2.66666666666667	2	3	3	3	2	female	4	undergraduate	middle	90	2	3	3	3	3
positive	1016	5	2	5	3	3	5	4	female	2	undergraduate	middle	70	2	2	2	5	5
positive	1017	1	1	5	5	4	5	5	female	7	undergraduate	high	90	1	1	1	1	1
positive	1019	3	2	5	3	2	5	5	female	8	undergraduate	middle	100	2	2	2	3	3
positive	1020	4	1.33333333333333	4	4	3	4	4	female	5	undergraduate	middle	60	2	1	1	4	4
positive	1021	2.5	4	4	3	3	4	3	female	6	undergraduate	middle	100	4	5	3	2	3
positive	1022	3	2	4	5	4	5	5	female	3	undergraduate	middle	91	1	3	2	3	3
positive	1023	3	1.33333333333333	4	4	3	5	5	female	0	postgraduate and above	middle	100	1	1	2	3	3
positive	1025	3.5	1.66666666666667	5	5	4	4	4	male	6	undergraduate	high	60	2	2	1	4	3
positive	1028	3	3.66666666666667	4	5	4	5	5	female	4	junior college	low	70	4	5	2	2	4
positive	1030	4.5	2.66666666666667	5	3	4	5	4	male	1	undergraduate	high	100	4	2	2	4	5
positive	1031	1.5	2.33333333333333	5	3	2	3	5	female	5	undergraduate	middle	90	3	2	2	2	1
positive	1032	3.5	2	5	5	4	4	4	female	2	undergraduate	middle	40	2	3	1	3	4
positive	1033	4	3	5	3	4	5	5	male	5	undergraduate	low	100	3	3	3	4	4
positive	1035	3	3.33333333333333	5	3	4	3	4	female	15	undergraduate	middle	70	3	4	3	3	3
positive	1036	4	2.66666666666667	4	4	4	5	4	female	9	undergraduate	middle	90	2	3	3	4	4
positive	1039	4	4	2	5	4	3	3	male	15	undergraduate	middle	60	4	4	4	5	3
positive	1040	3	2.66666666666667	3	5	4	5	4	male	3	undergraduate	middle	100	3	2	3	3	3
positive	1041	4.5	2	4	5	4	5	5	male	3	undergraduate	middle	80	4	1	1	5	4
positive	1042	3	1.66666666666667	5	5	4	2	5	female	4	undergraduate	high	100	1	2	2	3	3
positive	1043	2.5	2	5	5	3	4	4	female	1	undergraduate	middle	95	2	2	2	2	3
positive	1044	2.5	2	5	4	4	4	5	female	8	undergraduate	middle	100	3	1	2	4	1
positive	1045	4	3	4	5	2	4	3	female	3	undergraduate	middle	100	3	4	2	5	3
positive	1046	4.5	3	4	4	3	5	4	female	3	undergraduate	high	100	3	2	4	4	5
positive	1048	3	1.66666666666667	4	4	4	5	5	male	16	undergraduate	middle	60	2	1	2	3	3
positive	1051	2.5	1.33333333333333	5	3	4	5	5	female	4	junior college	low	55	2	1	1	3	2
positive	1052	1	1	4	4	3	5	4	female	1	undergraduate	low	60	1	1	1	1	1
positive	1053	2	2	4	4	3	2	4	female	9	junior college	low	50	2	2	2	2	2
positive	1054	2	1	5	5	4	5	5	male	14	junior college	middle	100	1	1	1	2	2
positive	1055	3.5	2.66666666666667	3	4	3	3	3	female	6	undergraduate	low	100	2	3	3	3	4
positive	1056	4.5	2	5	4	4	5	5	male	5	undergraduate	middle	99	2	2	2	4	5
positive	1057	3.5	1.33333333333333	4	4	3	5	5	male	8	undergraduate	high	45	1	2	1	4	3
positive	1058	4.5	1	4	4	4	5	5	female	7	undergraduate	middle	90	1	1	1	5	4
positive	1060	3	2.66666666666667	3	4	4	4	4	male	16	junior college	middle	90	3	3	2	2	4
positive	1062	4.5	2.66666666666667	4	2	3	4	5	female	5	undergraduate	middle	0	4	2	2	5	4
positive	1064	2.5	1.66666666666667	4	5	3	5	5	female	7	undergraduate	high	60	2	1	2	2	3
positive	1067	3.5	2	5	5	3	5	4	female	2	undergraduate	high	80	3	1	2	4	3
positive	1069	4.5	1.66666666666667	5	2	4	5	4	female	3	undergraduate	low	60	2	1	2	4	5
positive	1073	3.5	3.33333333333333	2	3	3	2	4	female	2	undergraduate	low	50	2	5	3	3	4
positive	1075	2.5	1.66666666666667	5	2	3	2	4	male	3	undergraduate	middle	40	1	2	2	2	3
positive	1076	1.5	1	4	2	4	5	5	female	12	undergraduate	high	88	1	1	1	2	1
positive	1077	1	2.33333333333333	5	3	3	5	5	male	8	junior college	middle	90	5	1	1	1	1
positive	1079	2	1.33333333333333	5	3	3	1	4	male	5	junior college	low	100	1	1	2	2	2
positive	1080	3	2	4	3	3	3	4	female	8	undergraduate	high	90	2	2	2	2	4
positive	1081	2	2.66666666666667	4	2	3	5	4	female	3	undergraduate	middle	90	3	2	3	2	2
positive	1083	3	1	4	4	4	5	5	female	2	undergraduate	middle	100	1	1	1	3	3
positive	1084	4.5	2.66666666666667	5	3	4	4	4	male	8	junior college	middle	80	4	2	2	5	4
positive	1085	4	3.33333333333333	4	3	4	4	4	female	8	undergraduate	middle	90	4	4	2	4	4
positive	1088	4	3.33333333333333	4	5	3	3	4	female	3	undergraduate	low	90	4	3	3	3	5
positive	1090	2	2	2	2	2	2	2	male	6	undergraduate	middle	50	2	2	2	2	2
positive	1092	4	3.33333333333333	5	5	3	4	3	female	1	postgraduate and above	low	99	4	2	4	4	4
positive	1093	4	3	4	3	2	3	3	male	16	undergraduate	middle	56	3	3	3	4	4
positive	1094	3.5	3.33333333333333	4	5	4	4	2	female	4	undergraduate	high	50	3	4	3	4	3
positive	1096	2.5	2.66666666666667	3	2	3	5	5	female	4	undergraduate	middle	80	2	2	4	3	2
positive	1097	3.5	1.33333333333333	5	4	4	4	4	female	6	undergraduate	middle	90	1	2	1	3	4
positive	1099	4	3	1	5	1	3	1	male	12	undergraduate	middle	10	3	3	3	4	4
positive	1104	3.5	1	5	2	1	5	5	male	8	junior college	middle	80	1	1	1	4	3
positive	1105	5	4	3	4	3	3	3	female	9	undergraduate	high	80	4	4	4	5	5
positive	1107	2.5	2.33333333333333	5	2	4	5	5	male	3	high school and below	middle	100	3	2	2	3	2
positive	1108	3	4	3	3	4	5	5	female	6	undergraduate	high	0	5	5	2	3	3
positive	1109	3	1.66666666666667	3	2	2	3	4	female	14	high school and below	middle	80	2	1	2	3	3
positive	1110	4.5	3.66666666666667	4	5	4	5	5	female	7	undergraduate	middle	80	4	5	2	5	4
positive	1111	2.5	2	4	5	3	3	3	female	5	undergraduate	low	60	2	1	3	2	3
positive	1112	3	1.66666666666667	5	5	4	5	5	female	17	junior college	middle	100	1	1	3	3	3
positive	1113	4.5	3	2	3	3	4	4	male	7	undergraduate	high	80	5	2	2	4	5
positive	1114	3.5	3	4	5	4	4	4	female	3	undergraduate	middle	90	3	4	2	3	4
positive	1115	1.5	2.66666666666667	3	5	4	2	2	male	2	postgraduate and above	middle	85	3	3	2	1	2
positive	1117	3.5	2.33333333333333	4	5	4	4	4	male	10	undergraduate	high	90	2	4	1	4	3
positive	1118	2.5	1.33333333333333	4	4	4	5	5	female	3	undergraduate	low	100	1	1	2	2	3
positive	1121	5	1.66666666666667	5	4	4	5	5	female	4	undergraduate	low	100	3	1	1	5	5
positive	1122	2	4	5	4	4	5	5	female	2	undergraduate	low	100	5	5	2	2	2
positive	1123	4.5	2	4	4	3	5	4	female	4	junior college	middle	80	2	1	3	5	4
positive	1125	2	2	4	4	3	4	3	male	14	undergraduate	middle	90	2	2	2	2	2
positive	1126	2	1.66666666666667	5	5	4	4	4	female	3	undergraduate	high	100	1	2	2	2	2
positive	1128	3.5	2.33333333333333	5	4	3	5	5	male	2	undergraduate	high	85	3	3	1	4	3
positive	1129	2	1.33333333333333	5	4	3	5	4	male	6	undergraduate	middle	95	1	1	2	2	2
positive	1130	4	3.33333333333333	5	4	3	3	4	female	7	junior college	high	90	3	4	3	4	4
positive	1132	4.5	3.66666666666667	3	3	3	3	3	male	11	undergraduate	high	96	3	4	4	4	5
positive	1134	5	3.66666666666667	1	5	2	1	2	male	4	junior college	middle	50	3	5	3	5	5
positive	1135	2	1.66666666666667	4	4	3	5	4	male	16	junior college	low	80	1	3	1	1	3
positive	1136	5	4.33333333333333	4	5	2	4	3	female	7	undergraduate	high	90	5	4	4	5	5
positive	1137	3	1.66666666666667	5	5	4	5	4	male	11	postgraduate and above	middle	100	1	2	2	4	2
positive	1138	2.5	1.33333333333333	5	5	4	5	5	female	10	undergraduate	middle	70	1	1	2	2	3
positive	1139	5	3.66666666666667	3	3	2	3	3	female	16	undergraduate	high	20	3	3	5	5	5
positive	1143	3.5	3.33333333333333	4	4	3	4	4	female	7	junior college	low	70	3	4	3	4	3
positive	1146	4.5	3	2	4	4	4	5	female	4	undergraduate	middle	100	3	2	4	5	4
positive	1147	2	1.66666666666667	5	4	4	5	4	female	10	undergraduate	low	100	2	1	2	2	2
positive	1148	3	3	3	3	2	2	3	female	10	undergraduate	low	90	4	3	2	2	4
positive	1149	3.5	3	3	4	3	4	4	female	6	undergraduate	middle	65	3	3	3	4	3
positive	1151	2.5	2.66666666666667	5	3	4	5	5	female	5	undergraduate	middle	90	2	4	2	3	2
positive	1152	3.5	2.33333333333333	3	4	4	5	4	female	4	undergraduate	low	90	3	2	2	4	3
positive	1155	2	1.66666666666667	2	3	3	5	4	female	11	high school and below	middle	80	1	2	2	2	2
positive	1156	4	2	4	3	3	4	4	male	10	undergraduate	high	95	2	2	2	4	4
positive	1157	4	1.33333333333333	5	5	4	5	5	female	8	undergraduate	middle	90	1	1	2	4	4
positive	1158	2.5	2.33333333333333	4	3	3	4	5	female	5	undergraduate	middle	70	3	1	3	2	3
positive	1160	4.5	1.33333333333333	5	2	4	5	5	female	5	undergraduate	middle	100	2	1	1	5	4
positive	1161	5	4	4	4	4	5	5	male	3	undergraduate	high	40	5	5	2	5	5
positive	1162	3	3	5	5	3	4	4	male	8	undergraduate	middle	100	4	3	2	2	4
positive	1163	3.5	3	4	4	3	4	3	male	9	undergraduate	middle	100	3	3	3	4	3
positive	1164	4	5	1	5	4	5	5	male	7	undergraduate	middle	10	5	5	5	5	3
positive	1166	5	3.66666666666667	5	5	4	5	4	female	10	undergraduate	middle	95	4	3	4	5	5
positive	1167	2.5	4.33333333333333	4	4	1	3	3	male	5	junior college	low	5	5	5	3	3	2
positive	1172	3.5	2.66666666666667	4	5	3	5	4	female	9	junior college	middle	85	2	3	3	4	3
positive	1174	3.5	3	4	4	4	2	1	female	1	undergraduate	middle	90	4	4	1	2	5
positive	1175	2.5	2.33333333333333	4	4	4	4	5	female	10	undergraduate	middle	80	2	3	2	2	3
positive	1176	4.5	3.33333333333333	3	3	3	3	3	female	6	undergraduate	middle	20	4	3	3	5	4
positive	1178	3	2.33333333333333	5	3	3	5	3	female	3	junior college	low	90	2	2	3	3	3
positive	1179	2.5	3.66666666666667	4	4	4	3	4	female	10	undergraduate	middle	95	3	5	3	3	2
positive	1180	3	3.33333333333333	5	3	4	5	5	female	6	undergraduate	high	100	5	3	2	3	3
positive	1181	4.5	3.33333333333333	3	4	3	3	2	female	3	undergraduate	low	50	3	4	3	4	5
positive	1182	1.5	1	4	1	2	5	4	male	8	undergraduate	middle	20	1	1	1	2	1
positive	1183	3	2	4	3	3	5	4	female	3	undergraduate	middle	50	2	2	2	3	3
positive	1185	3	3.33333333333333	4	2	4	5	5	male	4	undergraduate	middle	97	3	5	2	3	3
positive	1187	4	2	4	3	3	5	5	male	10	undergraduate	middle	99	2	2	2	4	4
positive	1189	2.5	3	5	3	3	4	4	female	5	undergraduate	middle	90	3	3	3	3	2
positive	1190	3	3.66666666666667	4	4	3	4	5	female	6	undergraduate	middle	98	4	4	3	3	3
positive	1191	4.5	1.33333333333333	4	3	3	5	5	female	4	undergraduate	high	98	1	1	2	4	5
positive	1193	3.5	4	3	5	3	3	3	male	4	undergraduate	middle	60	4	4	4	3	4
positive	1194	2.5	1.33333333333333	5	2	3	5	5	female	3	undergraduate	middle	100	1	1	2	2	3
positive	1195	5	1	5	2	4	5	5	female	10	undergraduate	high	95	1	1	1	5	5
positive	1196	2.5	3.66666666666667	4	4	3	5	3	male	6	undergraduate	middle	80	5	4	2	3	2
positive	1198	2	2	4	3	4	4	3	female	8	undergraduate	middle	100	2	2	2	2	2
positive	1199	4	4.33333333333333	3	5	3	3	3	female	3	undergraduate	middle	50	4	5	4	4	4
positive	1202	4.5	3.33333333333333	4	5	4	4	4	female	7	undergraduate	middle	100	3	4	3	4	5
positive	1204	4.5	2.33333333333333	5	5	3	4	4	female	5	junior college	middle	90	2	3	2	5	4
positive	1205	2.5	3.66666666666667	4	3	4	4	4	female	13	undergraduate	high	0	4	4	3	3	2
positive	1206	3.5	2	5	3	4	4	4	male	7	undergraduate	high	90	2	2	2	4	3
positive	1210	4.5	2	4	4	4	5	4	male	6	undergraduate	middle	99	2	2	2	5	4
positive	1211	4	2.66666666666667	5	4	4	4	4	male	8	undergraduate	middle	100	3	3	2	4	4
positive	1212	4	2.33333333333333	4	4	3	5	4	female	4	undergraduate	middle	100	3	2	2	4	4
positive	1214	3.5	3	4	3	3	4	4	female	6	undergraduate	middle	50	3	3	3	4	3
positive	1215	3.5	1.33333333333333	5	3	4	5	5	male	5	undergraduate	high	100	1	2	1	3	4
positive	1217	5	3.66666666666667	5	5	4	5	5	male	1	undergraduate	high	70	4	4	3	5	5
positive	1218	3.5	3	4	4	4	5	4	male	2	undergraduate	low	20	4	3	2	3	4
positive	1219	1	1	5	4	4	5	5	female	11	junior college	low	100	1	1	1	1	1
positive	1220	2.5	1.33333333333333	4	4	4	5	5	female	17	undergraduate	middle	100	1	1	2	2	3
positive	1224	4.5	2	4	4	3	3	4	female	7	undergraduate	middle	69	2	3	1	5	4
positive	1225	2.5	2	4	3	3	5	4	male	10	undergraduate	middle	8	2	3	1	3	2
positive	1226	1.5	1.66666666666667	5	2	4	5	5	male	8	undergraduate	middle	80	2	1	2	2	1
positive	1227	4.5	2.66666666666667	4	5	3	5	5	female	2	undergraduate	high	100	4	2	2	4	5
positive	1229	1	1	4	5	4	5	5	male	8	postgraduate and above	middle	100	1	1	1	1	1
positive	1230	1.5	2.66666666666667	3	5	3	4	4	female	2	junior college	middle	95	2	3	3	1	2
positive	1231	4.5	1.66666666666667	5	4	4	4	5	male	16	undergraduate	middle	95	2	2	1	4	5
positive	1232	4	2.66666666666667	4	4	3	4	4	male	5	undergraduate	high	80	3	3	2	4	4
positive	1233	3.5	2.66666666666667	4	4	3	4	3	female	5	undergraduate	middle	100	2	3	3	3	4
positive	1237	5	1.66666666666667	5	4	3	4	5	female	10	undergraduate	low	95	2	2	1	5	5
positive	1238	3	2.66666666666667	4	5	3	5	4	male	3	undergraduate	low	90	4	2	2	2	4
positive	1240	3	3	4	5	4	5	4	male	6	undergraduate	high	90	3	3	3	3	3
positive	1242	3.5	1.66666666666667	3	3	3	2	3	male	12	undergraduate	high	100	2	1	2	4	3
positive	1243	2.5	3	4	5	3	4	4	female	3	undergraduate	middle	80	4	3	2	2	3
positive	1244	3	1.66666666666667	3	3	3	3	3	female	3	junior college	low	90	2	1	2	4	2
positive	1245	2.5	2.66666666666667	3	1	3	1	2	female	6	postgraduate and above	middle	20	3	2	3	2	3
positive	1247	5	1	5	1	4	5	4	female	9	undergraduate	middle	100	1	1	1	5	5
positive	1248	1	2	4	5	3	4	3	female	10	undergraduate	high	85	2	2	2	1	1
positive	1249	1.5	1.33333333333333	4	4	3	5	4	female	6	undergraduate	high	100	2	1	1	2	1
positive	1250	3.5	3.66666666666667	4	4	3	4	4	female	3	junior college	low	0	4	3	4	4	3
positive	1251	2	2.66666666666667	3	3	4	3	4	female	8	undergraduate	middle	9	2	4	2	2	2
positive	1252	4	3.66666666666667	5	3	4	4	4	male	17	junior college	low	80	4	5	2	4	4
positive	1254	3.5	4	4	4	3	5	4	female	8	undergraduate	middle	80	4	4	4	4	3
positive	1256	4	3	4	4	3	4	4	female	8	undergraduate	high	85	4	2	3	4	4
positive	1257	3	3.66666666666667	4	3	3	3	3	female	4	undergraduate	middle	85	3	3	5	3	3
positive	1258	4	4	5	4	3	5	3	male	7	undergraduate	middle	100	4	5	3	4	4
positive	1262	2	2	4	4	3	4	4	female	9	undergraduate	middle	90	2	2	2	2	2
positive	1263	5	2	4	5	3	4	3	female	5	undergraduate	middle	70	2	2	2	5	5
positive	1264	5	2.33333333333333	4	5	4	5	5	male	0	undergraduate	high	80	3	2	2	5	5
positive	1265	1	1	5	4	4	1	5	male	5	undergraduate	middle	100	1	1	1	1	1
positive	1266	4	2.66666666666667	5	4	4	5	5	female	14	undergraduate	high	95	3	1	4	4	4
positive	1267	3	2.66666666666667	3	3	3	4	4	male	10	undergraduate	high	50	3	2	3	3	3
positive	1268	2	2.66666666666667	4	5	4	4	5	female	6	undergraduate	high	100	4	2	2	2	2
positive	1269	5	1	5	1	4	5	5	male	11	undergraduate	middle	100	1	1	1	5	5
positive	1270	3	1.66666666666667	5	5	4	4	5	male	12	postgraduate and above	high	85	2	1	2	3	3
positive	1271	1	1.33333333333333	4	5	3	5	5	female	2	undergraduate	low	80	1	1	2	1	1
positive	1272	3	3.66666666666667	3	3	3	4	3	male	9	undergraduate	high	50	4	3	4	3	3
positive	1274	3	3.33333333333333	3	2	3	3	3	female	6	undergraduate	middle	100	4	2	4	3	3
positive	1279	3.5	4.33333333333333	3	5	4	3	2	female	13	undergraduate	high	50	5	4	4	3	4
positive	1280	4	1	5	3	4	5	4	female	4	junior college	middle	90	1	1	1	4	4
positive	1282	2	2.33333333333333	3	3	1	4	4	female	3	undergraduate	low	95	3	2	2	2	2
positive	1284	1	2.33333333333333	3	5	3	2	1	female	4	undergraduate	low	50	3	2	2	1	1
positive	1287	3.5	1.66666666666667	5	4	3	5	3	female	5	undergraduate	high	100	1	2	2	3	4
positive	1289	2.5	1.33333333333333	4	3	3	2	2	female	2	undergraduate	high	90	2	1	1	3	2
positive	1290	3	2.33333333333333	4	3	3	4	4	female	3	undergraduate	low	10	3	3	1	3	3
positive	1292	4	3	4	4	3	4	3	female	11	undergraduate	middle	99	3	3	3	4	4
positive	1294	3.5	3.33333333333333	4	3	3	2	4	female	7	undergraduate	middle	60	3	3	4	3	4
positive	1295	2.5	1.66666666666667	4	4	4	5	5	male	8	undergraduate	middle	80	2	1	2	2	3
positive	1297	1	2.33333333333333	5	4	4	5	5	female	8	undergraduate	low	100	4	2	1	1	1
positive	1300	2	3.33333333333333	3	2	3	4	3	female	10	undergraduate	middle	80	3	3	4	2	2
positive	1301	2.5	2.33333333333333	4	3	3	4	5	female	8	undergraduate	high	9	2	3	2	2	3
positive	1305	4	3.66666666666667	5	4	3	3	3	male	5	undergraduate	middle	60	3	5	3	3	5
positive	1310	4	1	5	5	4	5	5	female	16	undergraduate	middle	90	1	1	1	4	4
positive	1311	2.5	3	4	5	4	5	5	male	1	undergraduate	middle	80	4	3	2	2	3
positive	1312	5	2.66666666666667	4	3	3	5	4	female	6	undergraduate	middle	75	3	2	3	5	5
positive	1313	1.5	1	5	5	4	5	5	male	6	undergraduate	middle	100	1	1	1	2	1
positive	1314	3.5	2	5	5	4	5	4	male	11	undergraduate	high	90	3	2	1	4	3
positive	1315	5	1.33333333333333	5	2	4	5	5	female	3	undergraduate	middle	100	1	1	2	5	5
positive	1316	1.5	1	4	5	4	5	5	male	8	postgraduate and above	middle	100	1	1	1	1	2
positive	1318	4	2.33333333333333	5	3	4	4	4	female	2	undergraduate	high	99	2	3	2	4	4
positive	1319	1.5	2.66666666666667	3	5	4	3	4	female	2	junior college	low	80	5	1	2	2	1
positive	1320	4	1.66666666666667	4	5	3	5	5	male	4	postgraduate and above	middle	60	1	2	2	4	4
positive	1321	1	1.33333333333333	5	2	4	4	5	female	5	undergraduate	middle	100	2	1	1	1	1
positive	1322	5	4	4	5	4	3	4	male	8	postgraduate and above	high	33	5	5	2	5	5
positive	1323	3.5	3	4	3	2	3	3	female	5	undergraduate	high	70	3	3	3	4	3
positive	1324	3	1.33333333333333	5	4	4	5	5	female	2	undergraduate	high	100	1	1	2	3	3
positive	1327	2.5	1.66666666666667	4	5	3	5	5	female	8	postgraduate and above	high	80	2	1	2	2	3
positive	1328	3	3	4	4	4	4	4	female	13	undergraduate	high	80	4	3	2	3	3
positive	1329	4	3.33333333333333	4	4	3	4	4	female	5	undergraduate	middle	90	2	4	4	3	5
positive	1330	3.5	3.33333333333333	4	4	3	5	5	female	6	junior college	middle	0	4	4	2	4	3
positive	1331	4	1.33333333333333	5	4	3	5	4	female	2	undergraduate	middle	100	1	1	2	4	4
positive	1333	3	1.33333333333333	4	5	3	5	3	female	3	undergraduate	high	100	1	1	2	3	3
positive	1334	3	3	3	3	3	3	5	female	8	high school and below	middle	88	3	3	3	3	3
positive	1335	3.5	2.33333333333333	4	3	3	3	4	male	3	undergraduate	high	80	3	2	2	3	4
positive	1336	4	2	5	5	4	5	5	female	4	undergraduate	high	100	2	2	2	4	4
positive	1337	1.5	1.33333333333333	5	5	4	4	5	male	8	undergraduate	middle	80	2	1	1	2	1
positive	1339	4.5	2.66666666666667	4	4	3	5	4	female	8	undergraduate	high	100	3	2	3	4	5
positive	1340	5	2.33333333333333	5	3	3	5	4	female	3	undergraduate	middle	100	2	2	3	5	5
positive	1342	1.5	2.33333333333333	5	4	1	4	4	male	16	undergraduate	low	80	3	2	2	1	2
positive	1343	3	1.66666666666667	5	4	3	5	4	male	3	junior college	middle	99	2	1	2	3	3
positive	1344	4.5	4	5	4	3	5	4	female	4	undergraduate	middle	80	4	4	4	5	4
positive	1345	3.5	1.66666666666667	5	3	3	3	3	female	6	undergraduate	low	80	2	1	2	3	4
positive	1346	4	3.33333333333333	4	3	3	4	4	female	1	undergraduate	high	90	3	5	2	4	4
positive	1348	3.5	2.33333333333333	2	4	3	3	2	female	2	undergraduate	low	55	2	4	1	3	4
positive	1349	3	2	4	5	3	4	4	male	10	undergraduate	middle	80	2	2	2	3	3
positive	1350	2	1.33333333333333	4	1	3	5	4	female	3	undergraduate	middle	80	1	2	1	2	2
positive	1351	1.5	2.33333333333333	3	5	3	5	5	male	6	undergraduate	high	100	2	3	2	2	1
positive	1352	2.5	2.33333333333333	5	4	3	4	4	male	4	undergraduate	middle	70	3	2	2	2	3
positive	1357	3.5	1.66666666666667	5	3	3	5	5	male	8	junior college	middle	80	1	3	1	4	3
positive	1358	5	2.33333333333333	3	3	3	5	5	female	1	high school and below	low	80	3	3	1	5	5
positive	1360	2.5	2	5	3	4	5	5	male	5	junior college	low	100	1	2	3	2	3
positive	1361	2.5	2.66666666666667	5	4	3	2	2	female	5	undergraduate	middle	90	4	2	2	3	2
positive	1362	3	4.33333333333333	3	3	3	3	3	female	5	high school and below	low	95	5	5	3	3	3
positive	1364	4.5	2.66666666666667	5	4	3	5	5	female	2	undergraduate	middle	90	2	4	2	5	4
positive	1365	2	2.66666666666667	4	3	4	5	5	male	8	junior college	low	100	3	3	2	2	2
positive	1367	4	2	5	2	1	5	5	female	10	junior college	middle	100	2	2	2	3	5
positive	1368	4	4	5	4	3	4	4	female	5	undergraduate	middle	80	4	4	4	4	4
positive	1370	5	4.33333333333333	3	5	4	5	4	male	7	undergraduate	high	40	5	5	3	5	5
positive	1372	1	1.33333333333333	4	5	4	5	5	female	8	postgraduate and above	middle	100	2	1	1	1	1
positive	1373	3.5	3.66666666666667	5	3	4	3	3	male	2	undergraduate	high	100	3	5	3	3	4
positive	1374	3	2.33333333333333	4	4	4	4	4	female	6	undergraduate	high	90	2	3	2	3	3
positive	1375	4.5	1.66666666666667	3	2	2	2	2	male	5	undergraduate	middle	90	2	1	2	4	5
positive	1376	4.5	3.33333333333333	4	4	3	4	4	male	7	undergraduate	high	95	4	3	3	4	5
positive	1378	3.5	3	3	3	2	3	3	male	12	undergraduate	low	90	3	3	3	3	4
positive	1379	4	4.66666666666667	4	4	3	5	5	male	16	undergraduate	low	90	5	5	4	4	4
positive	1382	4	2.33333333333333	5	5	3	4	4	female	12	high school and below	low	60	3	2	2	4	4
positive	1383	3.5	2.66666666666667	4	4	3	4	4	female	2	undergraduate	middle	70	2	3	3	3	4
positive	1385	2.5	1.33333333333333	5	4	4	5	4	male	6	undergraduate	high	90	1	2	1	3	2
positive	1386	4.5	2.66666666666667	5	3	4	5	5	female	3	undergraduate	high	90	2	4	2	5	4
positive	1387	2	1	5	5	4	3	5	female	6	postgraduate and above	high	99	1	1	1	3	1
positive	1388	1.5	1.33333333333333	4	3	4	4	4	male	5	undergraduate	high	70	1	2	1	2	1
positive	1390	4.5	2.66666666666667	3	2	2	2	2	female	5	undergraduate	low	100	3	3	2	5	4
positive	1391	3.5	2.66666666666667	3	4	4	4	3	female	5	undergraduate	middle	89	3	2	3	3	4
positive	1392	1.5	2	3	1	3	4	4	female	8	undergraduate	middle	80	2	2	2	2	1
positive	1393	4.5	4.33333333333333	3	5	4	2	2	male	3	undergraduate	middle	80	4	5	4	4	5
positive	1395	3	2	4	4	3	5	5	male	3	undergraduate	middle	100	2	1	3	3	3
positive	1398	1	4	2	4	4	5	3	female	5	junior college	middle	0	4	5	3	1	1
positive	1399	1.5	1.33333333333333	4	5	4	5	5	male	7	postgraduate and above	middle	100	2	1	1	1	2
positive	1400	3	1.33333333333333	5	4	2	2	2	female	1	junior college	low	50	1	2	1	3	3
positive	1401	3	1.33333333333333	4	4	4	5	2	female	6	undergraduate	high	100	1	1	2	4	2
positive	1402	4.5	2.66666666666667	4	4	4	5	5	female	11	undergraduate	middle	98	2	3	3	4	5
positive	1404	3.5	2	5	3	3	5	4	female	12	undergraduate	low	60	2	1	3	3	4
positive	1407	2	2.66666666666667	4	3	4	2	3	female	1	undergraduate	middle	80	3	3	2	2	2
positive	1408	2	2	4	2	4	5	5	female	11	undergraduate	middle	100	2	2	2	2	2
positive	1410	5	3.66666666666667	2	3	4	4	3	female	6	junior college	middle	60	5	4	2	5	5
positive	1411	5	4	3	4	1	3	3	female	9	undergraduate	middle	0	3	5	4	5	5
positive	1413	4	3	4	5	4	5	4	female	8	undergraduate	high	80	3	3	3	4	4
positive	1414	3.5	1	4	4	3	5	5	female	4	undergraduate	high	100	1	1	1	4	3
positive	1416	2.5	2.33333333333333	5	4	3	5	5	female	11	junior college	middle	90	3	2	2	3	2
positive	1417	5	3.33333333333333	3	4	4	2	5	female	9	undergraduate	middle	77	3	4	3	5	5
positive	1421	4	3	4	4	3	5	5	female	6	high school and below	low	100	4	2	3	4	4
positive	1424	2	3	4	4	4	5	5	female	0	undergraduate	low	85	4	3	2	2	2
positive	1427	4	1.66666666666667	5	1	3	5	5	female	2	undergraduate	middle	100	2	1	2	4	4
positive	1428	2.5	2	4	4	3	5	5	female	2	undergraduate	middle	90	2	2	2	3	2
positive	1429	3.5	3.33333333333333	4	4	3	3	5	male	12	undergraduate	middle	80	3	4	3	3	4
positive	1431	2.5	3.33333333333333	3	4	3	2	3	female	6	postgraduate and above	high	80	4	3	3	3	2
positive	1434	4.5	3.66666666666667	2	2	4	2	1	female	2	undergraduate	middle	60	4	4	3	5	4
positive	1436	4.5	2.66666666666667	4	4	4	5	5	female	3	undergraduate	middle	100	3	3	2	5	4
positive	1439	5	4.66666666666667	1	5	4	2	3	male	9	undergraduate	low	40	5	4	5	5	5
positive	1440	3.5	2.33333333333333	4	5	3	4	4	female	13	undergraduate	middle	80	2	3	2	4	3
positive	1441	2	1.33333333333333	5	4	4	5	5	female	8	undergraduate	high	100	2	1	1	2	2
positive	1442	3.5	3.66666666666667	4	5	4	5	3	male	3	undergraduate	high	70	4	4	3	3	4
positive	1443	4.5	3.66666666666667	4	5	3	4	5	female	8	undergraduate	low	0	3	5	3	5	4
positive	1444	5	1	5	5	4	5	5	female	4	junior college	middle	90	1	1	1	5	5
positive	1445	1.5	2	4	4	3	5	5	female	4	undergraduate	high	90	2	2	2	1	2
positive	1446	3.5	2	4	4	2	4	4	male	9	high school and below	middle	7	2	2	2	3	4
positive	1452	3	1.66666666666667	5	3	4	5	3	female	5	undergraduate	high	70	2	1	2	2	4
positive	1454	3.5	4	3	4	3	4	3	female	7	undergraduate	high	60	5	3	4	3	4
positive	1455	2	1	5	4	4	4	5	female	4	undergraduate	low	90	1	1	1	2	2
positive	1456	1.5	1.66666666666667	4	4	3	5	5	male	12	undergraduate	low	80	2	1	2	1	2
positive	1457	2	1	5	4	4	4	3	male	6	undergraduate	middle	80	1	1	1	2	2
positive	1458	3	3	4	4	3	5	5	female	8	undergraduate	middle	100	5	2	2	3	3
positive	1459	4	2.66666666666667	4	3	3	4	4	female	11	undergraduate	high	99	2	3	3	4	4
positive	1460	1.5	1.33333333333333	4	5	3	5	4	female	15	junior college	middle	70	1	1	2	2	1
positive	1461	2	1.33333333333333	5	5	4	4	5	female	10	undergraduate	low	100	1	1	2	2	2
positive	1462	4	2.33333333333333	5	5	4	5	5	female	14	junior college	low	35	2	3	2	4	4
positive	1463	5	3.66666666666667	4	4	3	4	5	female	9	undergraduate	middle	60	3	4	4	5	5
positive	1466	4.5	1.66666666666667	4	4	3	2	3	female	6	undergraduate	middle	100	1	2	2	5	4
positive	1467	3	1	5	3	4	5	5	male	6	postgraduate and above	low	88	1	1	1	3	3
positive	1469	4.5	2.33333333333333	2	4	4	2	4	female	5	undergraduate	middle	90	2	2	3	5	4
positive	1470	2	2.33333333333333	4	5	4	5	5	female	6	undergraduate	middle	100	2	2	3	2	2
positive	1471	1.5	1	4	5	4	5	5	male	7	postgraduate and above	middle	100	1	1	1	2	1
positive	1472	1.5	3.33333333333333	4	3	3	3	3	female	2	undergraduate	low	80	4	3	3	1	2
positive	1473	2	2.33333333333333	4	4	4	4	4	male	1	undergraduate	middle	90	5	1	1	2	2
positive	1475	2.5	1	5	5	4	5	5	male	1	undergraduate	middle	90	1	1	1	2	3
positive	1476	2.5	3.33333333333333	2	5	2	2	2	female	5	undergraduate	middle	30	4	2	4	3	2
positive	1478	2	1.66666666666667	4	3	3	5	5	female	2	undergraduate	low	100	2	1	2	2	2
positive	1479	3	1.66666666666667	5	4	4	5	5	male	8	undergraduate	middle	95	1	2	2	3	3
positive	1480	3.5	2	4	4	4	5	5	female	12	junior college	middle	10	2	2	2	3	4
positive	1481	2	2.33333333333333	4	4	4	4	3	female	3	undergraduate	middle	80	3	2	2	2	2
positive	1482	1	1.66666666666667	5	2	4	5	5	female	3	undergraduate	high	100	2	2	1	1	1
positive	1483	2.5	2.33333333333333	3	4	3	4	4	male	4	undergraduate	middle	85	3	2	2	2	3
positive	1484	2.5	1	5	5	4	5	5	female	3	junior college	low	100	1	1	1	1	4
positive	1485	4	3.33333333333333	4	3	3	5	2	female	4	junior college	low	68	4	4	2	5	3
positive	1486	2	1	5	5	4	5	5	female	10	undergraduate	middle	90	1	1	1	2	2
positive	1487	4.5	2.33333333333333	3	4	4	4	3	female	17	junior college	middle	80	2	2	3	5	4
positive	1488	4.5	3	3	4	3	4	4	male	8	undergraduate	high	50	5	2	2	5	4
positive	1491	1	1	5	1	4	5	5	female	7	undergraduate	high	100	1	1	1	1	1
positive	1493	3	1.33333333333333	4	4	3	5	5	female	1	postgraduate and above	middle	100	1	1	2	3	3
positive	1494	1.5	1	5	2	4	5	5	female	9	undergraduate	middle	100	1	1	1	1	2
positive	1495	5	4.66666666666667	5	5	4	3	3	female	6	undergraduate	middle	80	5	5	4	5	5
positive	1498	3	4	4	4	3	5	4	male	7	undergraduate	high	90	5	3	4	2	4
positive	1500	5	3	4	4	3	4	3	female	4	undergraduate	low	90	4	3	2	5	5
positive	1501	1.5	2.66666666666667	2	1	3	4	4	female	4	undergraduate	low	100	3	4	1	1	2
positive	1502	4.5	4.33333333333333	4	5	4	4	3	female	1	postgraduate and above	high	86	5	5	3	4	5
positive	1504	3	2.33333333333333	3	3	1	5	4	female	16	undergraduate	high	50	3	1	3	2	4
positive	1505	3	4.33333333333333	2	3	3	4	2	female	7	undergraduate	middle	74	5	5	3	3	3
positive	1506	3.5	1.66666666666667	5	4	4	5	4	female	6	undergraduate	middle	85	2	1	2	3	4
positive	1507	2.5	2	3	3	3	2	2	female	5	undergraduate	low	100	2	1	3	2	3
positive	1509	3	5	5	5	4	5	5	female	5	junior college	low	9	5	5	5	3	3
positive	1510	3.5	3	5	5	3	4	4	female	1	undergraduate	middle	95	4	2	3	4	3
positive	1511	2.5	4.33333333333333	4	3	2	3	3	female	8	junior college	middle	60	5	5	3	3	2
positive	1513	5	2	4	4	4	5	4	male	8	undergraduate	middle	80	2	2	2	5	5
positive	1518	3.5	2.66666666666667	4	3	3	4	4	female	7	undergraduate	high	90	2	3	3	4	3
positive	1519	1	1.33333333333333	4	3	3	5	4	female	5	undergraduate	middle	97	2	1	1	1	1
positive	1520	3	2	5	2	4	5	4	female	6	undergraduate	middle	95	2	2	2	2	4
positive	1523	5	1	5	5	4	5	5	female	1	undergraduate	high	90	1	1	1	5	5
positive	1524	4.5	1.33333333333333	4	2	4	5	5	female	4	undergraduate	middle	90	2	1	1	4	5
positive	1525	4.5	3.66666666666667	4	5	4	5	4	female	13	postgraduate and above	low	99	5	3	3	4	5
positive	1526	5	3	5	5	4	5	5	male	5	undergraduate	middle	95	4	4	1	5	5
positive	1528	3	3	3	4	2	4	3	female	3	undergraduate	high	80	3	4	2	3	3
positive	1531	4	1.66666666666667	3	3	2	3	3	female	13	undergraduate	middle	90	1	2	2	4	4
positive	1532	3.5	2.33333333333333	4	5	4	4	4	male	10	undergraduate	middle	85	2	4	1	4	3
positive	1535	4.5	1.66666666666667	5	5	4	5	5	female	2	undergraduate	low	0	2	1	2	5	4
positive	1539	2	1.66666666666667	5	5	4	4	5	male	6	undergraduate	high	90	2	1	2	2	2
positive	1540	3.5	3	5	4	3	5	5	female	4	high school and below	middle	98	5	3	1	4	3
positive	1544	2.5	2	5	2	3	5	5	female	5	undergraduate	low	100	2	2	2	2	3
positive	1545	3	3.33333333333333	2	4	3	4	2	female	4	undergraduate	middle	75	4	4	2	3	3
positive	1547	3.5	3.66666666666667	5	5	4	5	5	male	2	undergraduate	low	90	4	5	2	4	3
positive	1548	2.5	3	4	3	4	3	3	female	7	undergraduate	middle	60	4	2	3	2	3
positive	1550	2	1.66666666666667	3	4	4	3	3	male	7	postgraduate and above	high	90	1	2	2	2	2
positive	1551	3	2.33333333333333	3	3	2	3	3	female	7	undergraduate	low	70	2	3	2	3	3
positive	1553	4.5	4	3	3	2	4	4	female	10	undergraduate	middle	60	4	4	4	5	4
positive	1554	5	1	5	5	4	5	5	female	7	junior college	low	100	1	1	1	5	5
positive	1555	5	3.66666666666667	4	5	3	4	3	male	2	undergraduate	middle	100	3	5	3	5	5
positive	1556	2	2	4	5	4	5	4	male	3	junior college	low	60	2	2	2	2	2
positive	1558	3	3.33333333333333	3	5	4	3	3	female	13	postgraduate and above	high	50	5	3	2	3	3
positive	1560	4	2.33333333333333	5	4	2	3	3	female	5	undergraduate	middle	80	3	2	2	4	4
positive	1561	2	2	5	2	3	5	5	female	8	undergraduate	high	80	2	2	2	2	2
positive	1564	4	1.66666666666667	5	1	4	5	5	male	5	undergraduate	middle	100	1	1	3	4	4
positive	1565	2.5	1.66666666666667	4	5	3	5	5	male	12	junior college	high	100	1	2	2	2	3
positive	1566	3.5	2.66666666666667	3	3	3	4	3	female	7	undergraduate	high	96	1	4	3	3	4
positive	1567	2	2.33333333333333	4	3	3	4	4	female	3	undergraduate	low	90	2	3	2	2	2
positive	1568	3	2.33333333333333	4	3	3	5	5	female	6	postgraduate and above	middle	90	3	2	2	3	3
positive	1569	3	1.66666666666667	3	3	4	3	2	male	1	postgraduate and above	high	50	2	2	1	3	3
positive	1570	5	2.33333333333333	3	5	3	5	5	female	5	undergraduate	high	60	2	3	2	5	5
positive	1572	4	3.33333333333333	4	4	3	4	4	male	7	undergraduate	middle	90	4	3	3	4	4
positive	1575	5	1	5	5	4	5	5	male	12	undergraduate	high	90	1	1	1	5	5
positive	1576	3.5	2	3	4	4	5	5	female	7	undergraduate	high	70	2	2	2	3	4
positive	1577	2.5	1.33333333333333	5	4	4	5	5	male	5	undergraduate	high	100	1	1	2	3	2
positive	1578	3.5	4	4	4	3	3	4	female	4	undergraduate	low	100	4	4	4	4	3
positive	1579	4	2	5	4	4	5	5	female	10	undergraduate	middle	90	2	1	3	4	4
positive	1580	2	2.33333333333333	4	3	4	5	5	male	1	undergraduate	middle	90	2	3	2	2	2
positive	1581	3	1	4	4	4	5	1	female	8	postgraduate and above	middle	20	1	1	1	2	4
positive	1582	4	1.33333333333333	5	4	4	5	5	male	3	undergraduate	middle	100	1	1	2	3	5
positive	1584	4	3	5	4	4	5	4	female	2	undergraduate	low	40	3	3	3	4	4
positive	1585	5	2	4	5	4	4	4	female	3	undergraduate	middle	80	2	2	2	5	5
positive	1588	2.5	2.66666666666667	3	3	3	3	3	male	9	junior college	high	90	4	2	2	2	3
positive	1590	3	3.33333333333333	4	3	4	5	5	female	3	undergraduate	low	80	4	3	3	3	3
positive	1591	4.5	3.33333333333333	5	3	3	5	5	female	1	undergraduate	middle	99	4	2	4	4	5
positive	1592	2.5	2.33333333333333	2	3	2	4	1	female	11	undergraduate	middle	0	1	3	3	3	2
positive	1593	3.5	3.33333333333333	3	3	2	2	4	female	4	junior college	high	89	3	5	2	5	2
positive	1594	4	3.33333333333333	5	1	3	5	5	female	5	undergraduate	high	90	3	4	3	3	5
positive	1595	4	3	4	4	4	5	5	male	7	undergraduate	middle	70	3	3	3	4	4
positive	1596	4.5	2	5	5	4	4	4	female	2	undergraduate	middle	100	3	1	2	5	4
positive	1597	3.5	3.33333333333333	4	4	3	4	4	female	7	undergraduate	low	90	3	5	2	4	3
positive	1598	5	4	5	5	4	5	5	male	14	postgraduate and above	low	100	5	5	2	5	5
positive	1599	4.5	2	4	4	4	5	5	female	9	undergraduate	middle	90	1	2	3	4	5
positive	1600	4	2	4	4	4	4	5	male	3	junior college	low	80	2	2	2	4	4
positive	1601	4.5	3.33333333333333	5	5	4	5	5	male	3	undergraduate	middle	100	4	5	1	5	4
positive	1602	2	1	5	1	4	5	5	male	2	junior college	middle	100	1	1	1	2	2
positive	1604	4.5	3	4	4	3	5	5	female	1	undergraduate	middle	80	4	3	2	5	4
positive	1606	4.5	2.66666666666667	2	5	3	5	5	female	4	undergraduate	middle	60	3	2	3	4	5
positive	1607	4	2.33333333333333	4	5	4	5	4	female	11	undergraduate	high	70	3	3	1	4	4
positive	1609	1.5	2.66666666666667	4	3	4	5	3	male	3	undergraduate	high	90	3	3	2	2	1
positive	1610	4.5	4.33333333333333	4	3	3	4	3	female	5	undergraduate	low	95	4	5	4	4	5
positive	1611	4.5	1.33333333333333	3	5	3	5	5	female	14	undergraduate	low	90	1	1	2	4	5
positive	1612	2	1	4	4	4	5	4	female	6	undergraduate	middle	90	1	1	1	2	2
positive	1613	4.5	1.66666666666667	5	5	4	5	5	female	8	undergraduate	middle	90	1	2	2	5	4
positive	1614	2.5	2.66666666666667	4	4	3	4	4	female	8	junior college	middle	70	3	2	3	2	3
positive	1616	3	2	4	4	4	4	4	male	7	undergraduate	high	80	2	2	2	3	3
positive	1620	5	3.66666666666667	5	5	4	5	5	male	10	undergraduate	high	100	5	5	1	5	5
positive	1623	3.5	2	4	3	2	5	3	male	2	undergraduate	middle	90	3	1	2	3	4
positive	1624	4	2.66666666666667	4	5	4	4	4	female	4	undergraduate	middle	60	4	2	2	4	4
positive	1625	3.5	3.33333333333333	4	4	4	4	4	male	6	undergraduate	high	80	4	3	3	4	3
positive	1626	3	1.66666666666667	5	5	4	5	5	male	2	undergraduate	low	80	2	1	2	2	4
positive	1627	4.5	2.66666666666667	5	4	3	4	4	female	7	undergraduate	middle	95	3	3	2	4	5
positive	1629	4	2.33333333333333	4	4	3	4	4	female	2	undergraduate	high	85	3	2	2	4	4
positive	1631	2	1.66666666666667	5	4	3	2	2	female	4	undergraduate	middle	90	1	2	2	2	2
positive	1632	5	4	3	5	4	3	3	male	12	undergraduate	high	50	4	5	3	5	5
positive	1633	2.5	2.66666666666667	5	5	4	4	4	female	3	undergraduate	high	100	4	2	2	2	3
positive	1634	1.5	2	2	5	4	4	4	female	1	junior college	middle	90	4	1	1	1	2
positive	1635	4	3.66666666666667	3	4	2	3	4	female	1	undergraduate	middle	30	5	4	2	4	4
positive	1636	3	2.33333333333333	3	3	4	2	5	female	1	undergraduate	low	90	3	2	2	3	3
positive	1637	3.5	2.66666666666667	4	4	3	4	4	male	1	undergraduate	middle	70	3	2	3	3	4
positive	1638	3	4	3	5	3	3	3	male	11	undergraduate	middle	70	4	4	4	3	3
positive	1646	3	2.33333333333333	4	3	4	5	5	female	8	high school and below	low	30	2	2	3	3	3
positive	1649	3.5	1.33333333333333	5	5	4	5	4	male	6	undergraduate	middle	90	1	1	2	3	4
positive	1650	3.5	2.66666666666667	4	4	4	5	2	female	3	postgraduate and above	middle	80	2	3	3	2	5
positive	1651	3	2	5	4	4	4	4	female	5	undergraduate	middle	90	2	1	3	2	4
positive	1652	4	4	5	5	4	5	5	female	5	junior college	low	100	4	5	3	4	4
positive	1653	3.5	2.33333333333333	4	4	3	4	2	female	5	postgraduate and above	high	70	2	3	2	3	4
positive	1655	4.5	1.33333333333333	5	4	4	4	5	male	11	undergraduate	middle	96	2	1	1	5	4
positive	1656	4	3.66666666666667	3	4	4	4	2	female	3	undergraduate	middle	50	4	5	2	4	4
positive	1657	1.5	1.33333333333333	4	4	4	5	4	female	11	undergraduate	low	89	1	1	2	1	2
positive	1658	4	3	3	5	3	4	4	male	12	undergraduate	low	90	3	3	3	4	4
positive	1659	5	2.33333333333333	4	4	4	5	5	female	4	undergraduate	middle	80	3	1	3	5	5
positive	1660	4.5	2.33333333333333	4	4	4	4	5	female	2	undergraduate	middle	70	2	3	2	4	5
positive	1661	4.5	3.66666666666667	4	5	4	5	4	female	11	undergraduate	middle	80	4	5	2	5	4
positive	1662	4	2.33333333333333	5	3	4	5	5	female	7	undergraduate	middle	100	3	1	3	3	5
positive	1664	4.5	1.66666666666667	5	5	4	5	5	female	9	undergraduate	low	100	1	2	2	5	4
positive	1665	2.5	4	3	3	2	5	4	female	8	undergraduate	middle	100	4	5	3	3	2
positive	1666	3.5	2	4	2	3	5	3	female	5	postgraduate and above	high	60	2	3	1	3	4
positive	1669	3.5	1.33333333333333	4	4	3	4	2	female	6	undergraduate	middle	80	1	2	1	4	3
positive	1671	1.5	2	4	5	4	5	4	female	2	postgraduate and above	middle	86	3	2	1	1	2
positive	1675	2	2	4	3	3	5	4	female	5	undergraduate	middle	90	2	2	2	2	2
positive	1676	3.5	3	4	4	4	4	5	female	1	undergraduate	high	80	5	2	2	3	4
positive	1679	4.5	3	5	4	3	4	3	female	6	undergraduate	middle	50	4	2	3	4	5
positive	1680	5	4	3	4	4	5	5	male	15	undergraduate	middle	90	4	5	3	5	5
positive	1681	1.5	1.66666666666667	5	5	4	5	5	female	6	undergraduate	middle	100	3	1	1	1	2
positive	1682	3	4	3	4	4	3	4	female	5	high school and below	low	50	3	4	5	3	3
positive	1683	1.5	2.66666666666667	5	4	4	5	4	female	8	undergraduate	high	90	3	2	3	2	1
positive	1684	2	1.66666666666667	5	5	4	5	5	female	7	undergraduate	low	90	2	1	2	2	2
positive	1689	1.5	3.33333333333333	2	4	2	4	4	female	0	junior college	low	50	4	3	3	2	1
positive	1690	4	2	4	5	3	4	4	male	7	undergraduate	middle	85	3	1	2	4	4
positive	1692	3	1	5	4	3	4	4	female	5	undergraduate	middle	95	1	1	1	3	3
positive	1693	4.5	3	3	2	4	3	3	female	2	undergraduate	middle	95	2	2	5	4	5
positive	1694	4.5	2	3	2	4	5	4	female	6	postgraduate and above	high	10	2	2	2	4	5
positive	1695	3.5	2	4	3	3	5	4	female	3	undergraduate	middle	90	1	2	3	3	4
positive	1697	4	1.33333333333333	5	4	4	5	5	female	2	undergraduate	middle	80	1	1	2	4	4
positive	1699	3	1.66666666666667	4	4	4	5	5	male	3	undergraduate	high	100	2	1	2	3	3
positive	1702	3.5	3	3	5	3	2	3	female	0	postgraduate and above	middle	70	3	4	2	3	4
positive	1704	1.5	1	5	3	4	5	5	female	2	undergraduate	high	95	1	1	1	2	1
positive	1705	3	3	3	4	4	4	4	female	5	undergraduate	middle	80	3	3	3	3	3
positive	1706	4.5	2	5	3	3	4	5	female	17	undergraduate	middle	100	2	1	3	5	4
positive	1710	4	2.33333333333333	3	2	4	4	3	male	8	postgraduate and above	middle	70	3	2	2	4	4
positive	1711	4.5	2.33333333333333	3	3	2	2	2	male	7	undergraduate	middle	80	3	2	2	5	4
positive	1712	1	1.66666666666667	5	4	4	5	5	male	4	undergraduate	high	100	2	1	2	1	1
positive	1713	2.5	3.66666666666667	4	5	4	5	5	female	3	undergraduate	high	80	4	5	2	3	2
positive	1714	2	1.66666666666667	4	5	4	5	5	male	1	undergraduate	middle	90	1	2	2	3	1
positive	1717	3	2.66666666666667	5	4	4	5	5	male	3	undergraduate	high	95	3	3	2	3	3
positive	1718	3.5	2	4	3	4	5	3	female	1	undergraduate	middle	90	2	2	2	3	4
positive	1719	4.5	3.66666666666667	3	5	4	4	4	male	6	high school and below	middle	70	4	3	4	4	5
positive	1720	5	4	1	5	4	2	2	male	5	undergraduate	high	20	5	5	2	5	5
positive	1722	2.5	1.66666666666667	4	1	1	3	3	female	6	undergraduate	middle	80	1	2	2	3	2
positive	1723	5	2	4	5	4	5	5	female	1	undergraduate	middle	95	2	2	2	5	5
positive	1724	5	3.33333333333333	4	5	4	5	5	male	17	undergraduate	high	100	4	4	2	5	5
positive	1726	5	2.33333333333333	5	4	4	5	4	female	1	undergraduate	low	100	4	1	2	5	5
positive	1727	1	2	5	4	4	2	4	female	8	undergraduate	high	90	2	2	2	1	1
positive	1728	4.5	1.33333333333333	5	3	4	5	4	female	4	undergraduate	middle	100	1	1	2	5	4
positive	1729	2	2	5	4	4	5	4	female	5	undergraduate	middle	90	3	1	2	2	2
positive	1730	3.5	3.33333333333333	3	3	3	3	3	female	2	undergraduate	low	60	3	4	3	3	4
positive	1731	2	2	4	5	3	5	4	female	5	undergraduate	middle	90	2	2	2	1	3
positive	1732	2.5	3	3	3	2	3	3	female	3	undergraduate	low	70	3	4	2	3	2
positive	1733	1.5	1.33333333333333	5	5	3	5	5	male	16	undergraduate	high	85	1	1	2	2	1
positive	1735	3.5	2	4	3	3	5	4	female	9	junior college	low	90	2	2	2	4	3
positive	1736	1.5	1.66666666666667	3	4	2	5	5	female	6	undergraduate	middle	50	1	2	2	1	2
positive	1737	3	1	5	5	4	5	5	female	3	undergraduate	middle	100	1	1	1	3	3
positive	1738	4.5	4	4	4	4	3	3	female	6	undergraduate	high	0	5	4	3	5	4
positive	1741	3.5	2.33333333333333	4	5	3	1	4	female	5	undergraduate	high	80	3	2	2	4	3
positive	1742	4.5	1.33333333333333	4	4	2	5	4	female	5	high school and below	low	95	2	1	1	4	5
positive	1743	4.5	3.33333333333333	5	2	3	5	5	female	2	undergraduate	low	100	3	4	3	5	4
positive	1748	3	3.33333333333333	2	2	2	4	4	female	4	undergraduate	low	74	2	5	3	3	3
positive	1751	4	3	5	4	3	5	5	female	3	undergraduate	middle	80	2	2	5	4	4
positive	1756	1.5	1.66666666666667	4	2	3	5	5	female	8	undergraduate	middle	70	2	1	2	2	1
positive	1757	3.5	3	5	5	4	3	5	male	1	undergraduate	low	100	4	3	2	4	3
positive	1759	3.5	1.33333333333333	5	4	4	5	4	male	10	undergraduate	middle	70	2	1	1	4	3
positive	1760	4	3.66666666666667	4	4	3	3	3	female	4	undergraduate	middle	80	3	4	4	4	4
positive	1762	3.5	2.33333333333333	5	4	4	5	5	male	12	undergraduate	middle	90	2	3	2	3	4
positive	1764	3	3.66666666666667	5	5	3	4	4	female	4	undergraduate	middle	75	3	4	4	3	3
positive	1767	5	5	5	5	4	5	5	female	9	undergraduate	low	100	5	5	5	5	5
positive	1769	3	2	5	5	4	5	5	female	10	undergraduate	low	60	2	2	2	3	3
positive	1770	3.5	3.66666666666667	5	3	2	5	4	male	12	undergraduate	high	90	5	3	3	3	4
positive	1771	3.5	2.66666666666667	4	4	4	4	4	male	2	undergraduate	middle	75	4	2	2	3	4
positive	1772	2	1	5	1	4	5	5	female	10	undergraduate	high	90	1	1	1	2	2
positive	1773	4	3	3	5	4	3	3	female	6	undergraduate	middle	80	5	2	2	4	4
positive	1776	4.5	4.66666666666667	4	5	3	3	2	male	8	undergraduate	middle	80	5	4	5	5	4
positive	1777	3	3.66666666666667	4	3	4	4	4	male	10	junior college	low	50	3	4	4	3	3
positive	1779	2	1.33333333333333	4	4	3	5	5	female	3	undergraduate	low	100	1	1	2	2	2
positive	1781	3	2.33333333333333	5	5	4	5	5	male	4	undergraduate	middle	100	4	2	1	3	3
positive	1782	4	1.66666666666667	5	3	4	5	5	male	2	undergraduate	middle	95	2	1	2	4	4
positive	1783	3.5	3	2	3	2	4	3	male	13	undergraduate	middle	80	4	2	3	3	4
positive	1785	3.5	2.33333333333333	4	3	3	4	4	male	7	undergraduate	middle	1	2	3	2	4	3
positive	1786	4.5	1.66666666666667	5	4	4	4	5	male	4	undergraduate	middle	100	2	1	2	5	4
positive	1788	2.5	2.66666666666667	5	3	4	5	5	male	5	undergraduate	middle	100	5	2	1	3	2
positive	1790	3.5	1.33333333333333	5	3	4	5	5	male	7	undergraduate	middle	90	2	1	1	4	3
positive	1791	4	1.33333333333333	4	2	2	1	5	male	6	postgraduate and above	high	90	1	2	1	3	5
positive	1792	4.5	1.66666666666667	4	5	2	5	3	female	9	undergraduate	high	78	1	1	3	4	5
positive	1793	2	1.33333333333333	5	2	3	5	5	female	4	undergraduate	middle	100	1	1	2	2	2
positive	1794	3.5	1.66666666666667	4	3	4	5	4	male	7	postgraduate and above	high	90	1	2	2	3	4
positive	1795	2.5	1.33333333333333	5	5	3	5	5	female	9	undergraduate	middle	80	1	1	2	3	2
positive	1797	1.5	1	3	3	4	4	4	female	17	junior college	low	60	1	1	1	2	1
positive	1798	3	1.66666666666667	5	4	4	5	4	male	1	undergraduate	high	100	3	1	1	4	2
positive	1799	2	2	5	4	4	5	5	female	5	postgraduate and above	high	95	2	2	2	2	2
positive	1800	3.5	1.33333333333333	5	3	3	5	4	female	8	undergraduate	high	100	2	1	1	3	4
positive	1801	4.5	1.33333333333333	5	4	3	5	5	female	4	undergraduate	middle	100	1	1	2	5	4
positive	1802	4	2.33333333333333	4	4	3	4	5	female	4	undergraduate	middle	0	1	3	3	4	4
positive	1804	2	3	4	4	3	5	3	female	4	undergraduate	low	1	4	4	1	2	2
positive	1806	4	3	4	4	2	3	4	female	8	undergraduate	high	100	3	3	3	4	4
positive	1807	2.5	3.66666666666667	3	4	4	4	5	female	12	junior college	middle	50	4	4	3	3	2
positive	1808	3.5	3.66666666666667	4	3	2	4	4	female	7	undergraduate	high	70	3	4	4	3	4
positive	1809	4.5	4.33333333333333	1	5	4	2	2	male	4	undergraduate	middle	30	4	5	4	4	5
positive	1810	4	1.33333333333333	5	4	3	5	5	female	7	undergraduate	high	90	1	2	1	4	4
positive	1812	3	2	3	4	4	5	4	male	2	undergraduate	high	50	2	2	2	2	4
positive	1813	3.5	3.66666666666667	5	4	3	3	3	female	3	junior college	middle	100	4	3	4	3	4
positive	1814	4	2.33333333333333	4	5	4	5	5	male	4	undergraduate	middle	95	1	2	4	4	4
positive	1816	4.5	4	2	3	3	4	4	male	10	undergraduate	low	90	4	5	3	4	5
positive	1817	3.5	2	4	4	2	4	2	female	8	undergraduate	high	25	2	2	2	4	3
positive	1818	3.5	2.66666666666667	4	4	3	4	4	male	3	undergraduate	low	80	3	3	2	3	4
positive	1820	2.5	1.66666666666667	4	5	4	5	3	male	7	postgraduate and above	high	80	2	1	2	2	3
positive	1821	2.5	3	4	3	3	5	4	female	4	undergraduate	middle	50	4	2	3	3	2
positive	1823	3.5	1.66666666666667	4	5	4	5	4	female	2	undergraduate	middle	80	1	2	2	3	4
positive	1825	1.5	3	4	4	4	4	4	female	8	high school and below	low	100	4	3	2	2	1
positive	1826	4.5	4	4	5	4	4	4	female	3	postgraduate and above	high	70	3	4	5	4	5
positive	1828	1.5	1.33333333333333	4	5	3	4	5	female	4	postgraduate and above	high	95	1	2	1	1	2
positive	1829	3.5	3	4	4	3	4	5	female	12	undergraduate	low	100	3	3	3	4	3
positive	1833	3	2	5	4	3	4	3	male	3	junior college	high	60	3	2	1	3	3
positive	1834	4.5	2	4	4	3	4	4	female	2	undergraduate	middle	90	2	2	2	4	5
positive	1835	1.5	1	5	2	4	5	4	female	6	undergraduate	middle	100	1	1	1	1	2
positive	1836	5	4	2	4	3	3	3	male	6	high school and below	middle	55	4	4	4	5	5
positive	1840	4	2.33333333333333	4	4	3	5	5	female	12	undergraduate	low	100	3	2	2	5	3
positive	1842	2	2.33333333333333	4	4	3	4	5	female	1	undergraduate	low	90	3	1	3	2	2
positive	1844	3.5	2.66666666666667	4	5	4	4	4	male	9	undergraduate	high	90	2	3	3	4	3
positive	1846	2.5	4	4	4	2	5	5	male	17	high school and below	low	80	5	4	3	3	2
positive	1847	2	1.66666666666667	4	5	4	5	5	male	3	undergraduate	middle	100	2	1	2	2	2
positive	1849	3.5	2	4	3	3	5	4	female	5	undergraduate	middle	100	2	2	2	3	4
positive	1850	1.5	1.66666666666667	4	5	3	5	4	female	7	undergraduate	middle	80	2	1	2	2	1
positive	1851	4	3	4	4	3	3	4	female	7	junior college	low	97	2	5	2	5	3
positive	1853	5	2.66666666666667	5	4	3	4	3	female	3	undergraduate	low	80	3	2	3	5	5
positive	1855	3.5	4	2	4	3	3	3	male	5	undergraduate	middle	70	4	4	4	3	4
positive	1857	5	2	5	3	3	5	5	female	1	undergraduate	low	95	1	2	3	5	5
positive	1858	4.5	2.33333333333333	4	4	3	4	4	male	6	undergraduate	middle	100	1	2	4	5	4
positive	1860	4.5	4	4	4	2	3	3	female	6	high school and below	low	88	4	5	3	5	4
positive	1861	1	1	4	5	4	5	5	female	8	undergraduate	middle	100	1	1	1	1	1
positive	1862	3.5	2	5	4	3	5	5	male	8	undergraduate	low	85	2	2	2	4	3
positive	1863	1	1.66666666666667	5	5	3	5	5	female	6	high school and below	low	100	1	2	2	1	1
positive	1865	5	2.33333333333333	3	3	3	5	4	female	2	undergraduate	middle	90	2	3	2	5	5
positive	1867	2.5	2	4	3	3	4	3	male	7	undergraduate	high	80	2	1	3	2	3
positive	1869	3.5	1.33333333333333	3	4	4	5	4	male	7	undergraduate	middle	80	1	1	2	4	3
positive	1871	2.5	3	5	1	3	4	3	female	3	undergraduate	high	99	2	4	3	2	3
positive	1872	3.5	3	3	4	4	3	2	female	5	junior college	low	80	3	3	3	4	3
positive	1873	5	3.66666666666667	4	5	4	2	2	female	6	undergraduate	high	70	4	4	3	5	5
positive	1875	4.5	3	5	5	4	3	3	female	6	undergraduate	middle	95	5	2	2	4	5
positive	1877	3.5	2.66666666666667	4	4	4	4	3	female	14	undergraduate	low	100	3	3	2	3	4
positive	1878	4.5	2	5	4	3	5	5	female	6	undergraduate	low	100	2	2	2	4	5
positive	1881	2	3	4	4	4	5	3	female	8	undergraduate	high	60	3	4	2	1	3
positive	1883	4.5	2.33333333333333	4	2	4	4	2	female	3	junior college	middle	90	2	1	4	4	5
positive	1885	1	1	3	3	4	5	3	male	9	high school and below	low	50	1	1	1	1	1
positive	1886	2	1.66666666666667	4	1	4	5	4	female	12	undergraduate	middle	90	2	1	2	2	2
positive	1887	5	3	2	5	2	5	4	male	13	high school and below	middle	60	3	4	2	5	5
positive	1890	3	1.66666666666667	4	4	4	5	5	male	10	undergraduate	middle	90	2	1	2	3	3
positive	1891	3	1.66666666666667	4	2	2	3	3	female	8	junior college	middle	25	2	1	2	3	3
positive	1893	2.5	3	3	4	3	4	4	female	12	undergraduate	middle	50	3	3	3	2	3
positive	1894	4	3.66666666666667	4	3	3	4	4	female	6	undergraduate	middle	8	3	4	4	4	4
positive	1895	3	2	4	5	4	4	3	female	5	undergraduate	middle	100	2	2	2	3	3
positive	1903	4.5	1.66666666666667	4	5	4	3	1	male	5	postgraduate and above	high	98	2	1	2	5	4
positive	1904	3	3	5	3	4	5	5	female	9	junior college	low	50	3	3	3	3	3
positive	1905	4	3.66666666666667	5	5	4	5	5	male	9	undergraduate	low	100	4	4	3	4	4
positive	1908	4.5	1.66666666666667	5	5	3	5	5	female	6	postgraduate and above	high	40	2	1	2	4	5
positive	1909	5	1.66666666666667	4	3	4	5	5	female	0	junior college	middle	80	2	1	2	5	5
positive	1910	2.5	2.66666666666667	4	4	3	4	4	male	8	undergraduate	high	80	3	3	2	2	3
positive	1911	2	1.33333333333333	3	3	1	5	3	female	8	postgraduate and above	middle	90	1	1	2	2	2
positive	1914	3.5	2.66666666666667	5	5	4	5	5	female	12	undergraduate	middle	99	2	5	1	4	3
positive	1917	4.5	2.66666666666667	4	4	3	4	5	male	3	undergraduate	high	90	2	3	3	5	4
positive	1919	2	1	5	5	4	5	5	female	6	undergraduate	middle	90	1	1	1	2	2
positive	1920	1.5	3	5	1	4	5	5	female	3	undergraduate	middle	100	3	1	5	2	1
positive	1922	3.5	1	5	3	3	5	5	female	5	undergraduate	high	100	1	1	1	3	4
positive	1923	4.5	2	4	4	4	5	5	male	13	undergraduate	middle	90	4	1	1	5	4
positive	1925	5	4.33333333333333	4	5	4	3	3	female	4	junior college	middle	80	3	5	5	5	5
positive	1927	4.5	1.66666666666667	5	2	4	5	5	male	9	undergraduate	high	90	2	1	2	5	4
positive	1928	1.5	1.33333333333333	5	1	4	1	5	female	7	undergraduate	middle	99	2	1	1	1	2
positive	1929	5	3.33333333333333	1	5	4	3	1	male	9	undergraduate	high	5	3	5	2	5	5
positive	1930	3.5	1.66666666666667	5	4	3	5	5	female	5	junior college	middle	100	2	1	2	4	3
positive	1931	2	3	5	3	4	5	5	female	4	undergraduate	high	86	4	3	2	2	2
positive	1933	3.5	2	2	2	4	4	4	female	3	undergraduate	high	20	2	2	2	4	3
positive	1935	2	2.66666666666667	3	4	4	4	4	female	9	undergraduate	middle	100	3	3	2	2	2
positive	1936	3	1.66666666666667	4	5	3	5	5	female	10	high school and below	low	80	2	1	2	3	3
positive	1938	2	1	4	2	4	5	5	female	3	undergraduate	high	100	1	1	1	2	2
positive	1939	3.5	1.66666666666667	4	2	3	4	3	male	5	undergraduate	middle	85	2	2	1	4	3
positive	1940	4	2.33333333333333	4	4	3	5	5	male	12	undergraduate	middle	100	3	2	2	4	4
positive	1943	3	3	3	3	2	3	3	female	11	undergraduate	low	80	3	3	3	3	3
positive	1944	5	5	1	5	4	1	1	female	5	postgraduate and above	middle	0	5	5	5	5	5
positive	1946	5	3.66666666666667	5	4	4	5	5	male	10	junior college	low	90	4	5	2	5	5
positive	1947	4	4	2	4	4	3	3	female	5	undergraduate	middle	80	5	4	3	4	4
positive	1948	4.5	3.66666666666667	5	5	3	4	1	female	3	undergraduate	high	80	2	4	5	5	4
positive	1949	4	2.33333333333333	4	5	2	4	3	female	5	undergraduate	high	60	2	3	2	4	4
positive	1950	2.5	1.33333333333333	5	4	4	5	5	male	10	undergraduate	high	75	1	2	1	2	3
positive	1956	2	1	4	3	4	5	5	female	8	undergraduate	high	100	1	1	1	2	2
positive	1957	3.5	1.66666666666667	4	4	4	5	5	male	10	junior college	middle	90	1	2	2	4	3
positive	1958	4.5	1.66666666666667	4	3	3	4	4	male	3	undergraduate	low	100	2	1	2	5	4
positive	1959	4.5	3.33333333333333	3	5	4	3	3	female	5	undergraduate	middle	70	4	3	3	4	5
positive	1961	4.5	2	3	5	4	5	5	female	4	undergraduate	high	88	3	1	2	4	5
positive	1962	4.5	1.33333333333333	5	5	3	5	4	female	5	undergraduate	middle	90	1	1	2	4	5
positive	1963	1	1.33333333333333	5	5	4	5	5	male	15	undergraduate	high	90	1	2	1	1	1
positive	1964	3	2.66666666666667	4	3	3	2	2	male	4	undergraduate	middle	70	3	2	3	3	3
positive	1966	3.5	3	4	4	4	5	5	female	3	undergraduate	middle	50	3	3	3	4	3
positive	1968	3.5	3	4	4	3	4	2	female	3	undergraduate	middle	90	3	3	3	3	4
positive	1970	5	1.33333333333333	5	5	4	5	5	female	7	undergraduate	middle	100	1	2	1	5	5
positive	1972	1	1.33333333333333	5	5	4	5	5	female	8	postgraduate and above	high	100	2	1	1	1	1
positive	1973	2.5	2.33333333333333	4	5	3	5	2	female	8	undergraduate	low	20	1	2	4	1	4
positive	1974	2.5	2.66666666666667	3	2	3	2	2	male	6	undergraduate	middle	80	4	2	2	2	3
positive	1975	3.5	1.33333333333333	4	3	3	5	3	female	5	undergraduate	middle	90	2	1	1	3	4
positive	1976	5	4.33333333333333	1	5	2	3	2	female	2	undergraduate	middle	1	4	5	4	5	5
positive	1977	3.5	3	5	5	3	4	5	male	8	high school and below	low	40	3	2	4	3	4
positive	1978	3.5	3.33333333333333	4	5	3	3	3	male	10	undergraduate	low	80	3	5	2	3	4
positive	1979	2.5	1.66666666666667	4	5	4	5	5	male	2	undergraduate	middle	80	1	2	2	2	3
positive	1981	3.5	1.66666666666667	4	4	3	4	5	female	3	undergraduate	middle	100	2	2	1	4	3
positive	1982	2	2	4	3	3	4	5	female	5	undergraduate	middle	80	3	2	1	2	2
positive	1983	3	2.33333333333333	4	3	3	4	4	female	13	undergraduate	low	80	2	3	2	2	4
positive	1984	2.5	3.33333333333333	4	4	4	4	4	male	3	undergraduate	high	93	5	3	2	1	4
positive	1985	2.5	2.33333333333333	4	4	3	3	4	female	5	undergraduate	middle	90	2	3	2	3	2
positive	1986	4.5	1.33333333333333	5	3	3	4	5	female	7	undergraduate	middle	70	1	1	2	5	4
positive	1988	4.5	3.33333333333333	2	4	3	2	1	female	13	undergraduate	middle	30	3	4	3	5	4
positive	1989	2	3	5	3	4	5	5	female	3	postgraduate and above	high	90	4	3	2	2	2
positive	1991	5	2.66666666666667	3	4	3	5	5	male	1	postgraduate and above	high	90	3	1	4	5	5
positive	1992	3	3.33333333333333	3	4	3	4	4	female	7	undergraduate	middle	80	4	4	2	3	3
positive	1996	3.5	2.66666666666667	5	2	3	4	4	female	8	undergraduate	high	80	3	3	2	3	4
positive	1997	1	1.66666666666667	5	4	3	5	5	female	1	undergraduate	middle	90	2	1	2	1	1
positive	1999	2.5	2.66666666666667	3	3	3	3	3	male	13	undergraduate	low	65	2	3	3	3	2
positive	2001	2.5	2.33333333333333	4	4	3	5	4	female	5	undergraduate	middle	90	3	2	2	2	3
positive	2003	2	2	5	5	4	5	5	male	10	undergraduate	high	95	2	2	2	2	2
positive	2005	2	1	5	5	3	5	4	female	9	undergraduate	high	80	1	1	1	2	2
positive	2012	3.5	3.66666666666667	4	3	3	3	4	female	0	undergraduate	middle	80	4	3	4	3	4
positive	2013	2.5	4.33333333333333	3	2	3	4	3	male	7	undergraduate	middle	50	5	4	4	2	3
positive	2014	3	2	4	4	3	2	3	female	7	undergraduate	middle	90	2	2	2	3	3
positive	2017	1	2	4	4	3	5	5	female	4	undergraduate	low	80	2	2	2	1	1
positive	2018	3	3	4	3	3	5	5	male	11	undergraduate	low	100	4	3	2	3	3
positive	2020	2.5	1.33333333333333	4	4	4	5	4	female	13	undergraduate	middle	90	2	1	1	2	3
positive	2021	4	3.66666666666667	4	4	3	4	4	male	9	postgraduate and above	middle	90	4	4	3	4	4
positive	2022	3.5	2	5	2	2	5	5	female	11	undergraduate	low	90	3	1	2	3	4
positive	2024	4.5	1.66666666666667	5	4	4	5	5	male	8	undergraduate	middle	90	2	1	2	4	5
positive	2027	2.5	1	5	5	4	5	5	female	6	junior college	low	100	1	1	1	2	3
positive	2029	5	1.33333333333333	5	5	3	5	5	female	6	undergraduate	high	100	1	2	1	5	5
positive	2030	5	4	3	4	3	5	5	female	6	undergraduate	low	80	4	4	4	5	5
positive	2031	3	3.33333333333333	4	5	4	5	4	male	7	junior college	middle	80	4	4	2	3	3
positive	2034	2	2	3	4	3	3	2	female	6	junior college	low	90	1	3	2	2	2
positive	2035	3.5	1.33333333333333	5	2	4	5	5	male	1	undergraduate	middle	100	2	1	1	3	4
positive	2037	3	2	5	4	4	3	4	female	6	junior college	middle	60	2	1	3	3	3
positive	2042	2.5	1.66666666666667	5	4	4	5	5	female	13	undergraduate	high	70	1	2	2	2	3
positive	2045	5	3.66666666666667	5	4	4	4	2	male	3	junior college	high	80	3	4	4	5	5
positive	2047	3.5	1.66666666666667	5	5	4	5	5	male	13	high school and below	low	80	2	1	2	3	4
positive	2048	5	1.66666666666667	5	2	4	5	5	female	15	junior college	middle	100	1	2	2	5	5
positive	2049	3.5	3	5	5	4	3	5	male	4	undergraduate	high	80	3	5	1	3	4
positive	2050	4	1.33333333333333	3	4	4	5	4	female	11	undergraduate	high	30	1	2	1	4	4
positive	2051	4	2	5	3	3	5	5	female	1	junior college	middle	90	2	2	2	5	3
positive	2052	5	3.66666666666667	2	5	3	4	3	female	6	undergraduate	middle	99	4	5	2	5	5
positive	2053	5	2	2	5	3	3	3	female	4	postgraduate and above	middle	80	3	1	2	5	5
positive	2056	3.5	3.33333333333333	4	3	3	4	3	male	5	undergraduate	middle	100	3	3	4	4	3
positive	2058	3	2	4	4	3	4	4	female	3	postgraduate and above	low	95	2	2	2	3	3
positive	2063	2	2.33333333333333	5	4	4	5	4	male	13	junior college	high	95	3	2	2	2	2
positive	2067	1.5	1.33333333333333	4	4	4	5	5	male	7	undergraduate	middle	95	2	1	1	1	2
positive	2069	3	2.66666666666667	3	3	3	4	5	male	6	junior college	low	100	2	4	2	2	4
positive	2070	2	2	4	5	2	5	5	male	5	undergraduate	high	9	2	2	2	2	2
positive	2074	3	3.66666666666667	2	5	3	4	5	female	1	undergraduate	high	60	4	4	3	3	3
positive	2075	2.5	2.33333333333333	5	2	2	2	2	female	3	undergraduate	middle	80	3	2	2	2	3
positive	2078	4.5	2.33333333333333	5	5	4	5	4	female	12	undergraduate	middle	100	2	1	4	5	4
positive	2079	2	2.66666666666667	4	4	3	3	5	female	14	undergraduate	low	60	4	2	2	2	2
positive	2082	2.5	1.33333333333333	5	3	4	5	5	female	2	undergraduate	middle	90	2	1	1	2	3
positive	2084	2	1	4	4	3	5	4	female	9	junior college	low	80	1	1	1	2	2
positive	2085	2	3.33333333333333	3	3	3	3	4	female	5	undergraduate	high	50	3	4	3	2	2
positive	2086	2.5	2.33333333333333	4	4	3	5	5	male	2	high school and below	low	80	3	2	2	3	2
positive	2088	4	2	4	5	3	4	4	female	16	undergraduate	high	80	2	2	2	4	4
positive	2090	1.5	2	5	4	3	5	5	female	7	undergraduate	middle	95	2	2	2	2	1
positive	2093	2.5	4	3	3	4	5	3	female	3	undergraduate	low	80	4	4	4	3	2
positive	2094	2.5	2.66666666666667	3	3	3	4	5	female	7	undergraduate	high	70	4	2	2	3	2
positive	2096	5	2	3	5	4	4	3	male	8	postgraduate and above	high	25	2	2	2	5	5
positive	2098	5	2.66666666666667	4	5	4	5	3	female	4	undergraduate	low	80	2	3	3	5	5
positive	2099	1	1.33333333333333	5	1	1	1	1	male	2	undergraduate	middle	100	1	1	2	1	1
positive	2100	3.5	2	4	5	3	5	2	female	8	undergraduate	high	90	2	1	3	2	5
positive	2102	5	1.66666666666667	5	5	4	5	4	female	1	undergraduate	low	70	2	1	2	5	5
positive	2103	2.5	2	3	4	4	3	3	female	4	undergraduate	low	100	2	2	2	2	3
positive	2105	2.5	1.33333333333333	4	3	3	4	4	female	16	undergraduate	middle	70	1	1	2	3	2
positive	2106	4.5	4	2	5	3	3	1	female	6	undergraduate	middle	30	4	5	3	4	5
positive	2107	3	2.33333333333333	3	4	1	2	1	female	7	undergraduate	high	20	2	3	2	3	3
positive	2108	2.5	1.66666666666667	4	3	3	4	4	female	1	undergraduate	middle	85	2	2	1	2	3
positive	2110	3.5	4.33333333333333	3	4	3	4	4	female	7	undergraduate	low	98	5	5	3	4	3
positive	2115	4	3.66666666666667	4	3	3	5	4	female	3	undergraduate	middle	100	5	4	2	4	4
positive	2116	2	1.66666666666667	3	4	3	5	4	female	16	undergraduate	middle	80	2	1	2	2	2
positive	2117	3	3	5	3	4	5	2	female	0	postgraduate and above	low	80	4	1	4	4	2
positive	2118	3.5	2	4	4	3	3	5	female	5	undergraduate	low	90	1	2	3	3	4
positive	2119	3	4.33333333333333	5	4	3	4	5	female	7	undergraduate	low	90	5	5	3	2	4
positive	2120	2.5	3.33333333333333	3	3	4	3	5	female	8	undergraduate	middle	22	4	4	2	2	3
positive	2121	4	2.66666666666667	5	4	4	5	5	female	8	postgraduate and above	low	90	5	2	1	5	3
positive	2128	4.5	3.66666666666667	3	3	2	3	3	male	2	high school and below	low	30	4	4	3	4	5
positive	2129	2.5	1.66666666666667	5	2	4	5	4	female	5	undergraduate	middle	95	1	2	2	2	3
positive	2131	2	1.33333333333333	4	4	4	5	5	male	8	undergraduate	middle	95	2	1	1	2	2
positive	2132	3	1.66666666666667	5	5	3	5	5	female	5	undergraduate	middle	70	2	1	2	4	2
positive	2133	2	2	4	4	3	5	5	female	4	undergraduate	low	100	2	2	2	2	2
positive	2136	3	2	5	5	3	4	5	female	14	undergraduate	middle	96	3	2	1	3	3
positive	2139	2.5	3	4	5	4	4	4	male	1	undergraduate	high	60	4	2	3	2	3
positive	2140	3	1	5	5	4	5	4	male	12	undergraduate	high	90	1	1	1	3	3
positive	2141	3.5	2	5	3	2	5	5	male	1	high school and below	middle	90	2	2	2	4	3
positive	2142	2.5	2.66666666666667	4	3	1	1	3	female	3	undergraduate	low	89	4	2	2	3	2
positive	2145	1	1	5	5	4	5	5	male	5	postgraduate and above	middle	100	1	1	1	1	1
positive	2146	4	3	5	4	4	5	4	male	2	undergraduate	low	100	4	4	1	4	4
positive	2147	1	2.66666666666667	5	5	4	5	4	male	11	undergraduate	middle	100	5	2	1	1	1
positive	2149	2	2	5	3	3	4	3	female	7	undergraduate	low	90	1	2	3	2	2
positive	2150	1	1	5	5	4	5	5	male	11	junior college	middle	100	1	1	1	1	1
positive	2151	1	1.33333333333333	5	1	4	5	5	male	6	postgraduate and above	high	100	1	1	2	1	1
positive	2154	3	2.66666666666667	5	4	3	5	4	female	9	undergraduate	low	90	4	2	2	3	3
positive	2155	3	2.66666666666667	4	4	3	2	4	male	6	junior college	low	100	3	2	3	3	3
positive	2159	2.5	3.66666666666667	2	3	3	2	4	male	7	undergraduate	high	50	4	3	4	3	2
positive	2160	4	3.33333333333333	4	4	4	4	4	female	7	postgraduate and above	high	70	4	4	2	4	4
positive	2161	3.5	2	3	2	3	2	3	female	3	undergraduate	middle	80	2	2	2	3	4
positive	2162	2	1	5	4	4	4	4	male	3	undergraduate	middle	80	1	1	1	2	2
positive	2163	3.5	3.66666666666667	4	5	3	4	4	female	5	junior college	low	90	3	4	4	4	3
positive	2164	2.5	1.66666666666667	4	3	3	5	5	female	7	junior college	middle	80	2	1	2	3	2
positive	2165	3	2.66666666666667	4	5	3	5	3	male	2	undergraduate	middle	100	5	2	1	2	4
positive	2168	3	2	3	5	3	4	4	female	2	undergraduate	middle	98	2	2	2	3	3
positive	2169	3.5	1.66666666666667	4	3	3	4	4	female	4	undergraduate	low	90	1	2	2	4	3
positive	2174	3	1	5	5	4	5	5	female	4	undergraduate	low	100	1	1	1	3	3
positive	2175	4.5	3	4	5	4	3	3	female	10	postgraduate and above	middle	80	3	3	3	5	4
positive	2176	3.5	4.33333333333333	3	4	3	4	4	female	13	undergraduate	middle	80	5	5	3	3	4
positive	2178	3	3.33333333333333	3	5	4	4	3	female	5	undergraduate	low	70	3	4	3	3	3
positive	2179	1.5	1	4	5	4	5	5	female	7	undergraduate	high	100	1	1	1	1	2
positive	2181	2.5	2	5	5	4	5	4	female	2	undergraduate	middle	90	2	2	2	1	4
positive	2182	5	3.66666666666667	4	4	3	5	5	female	8	undergraduate	middle	88	4	4	3	5	5
positive	2185	5	1.33333333333333	5	4	4	5	4	male	4	undergraduate	low	100	1	1	2	5	5
positive	2186	3.5	2.66666666666667	5	5	4	5	5	female	13	undergraduate	middle	65	4	3	1	4	3
positive	2187	4	3.33333333333333	4	4	4	3	4	female	4	undergraduate	low	100	3	4	3	4	4
positive	2189	4.5	2.33333333333333	5	5	4	4	5	female	14	high school and below	low	90	2	2	3	5	4
positive	2190	3.5	2.33333333333333	5	5	2	5	5	male	6	undergraduate	middle	70	3	3	1	3	4
positive	2193	3.5	2	4	4	3	5	4	male	6	undergraduate	low	80	2	2	2	3	4
positive	2195	2	3	3	3	2	3	3	female	4	high school and below	middle	30	3	3	3	2	2
positive	2196	2.5	2.33333333333333	4	4	4	4	2	female	3	undergraduate	low	90	3	1	3	2	3
positive	2197	3.5	3.66666666666667	4	4	4	5	5	male	5	undergraduate	middle	99	5	4	2	4	3
positive	2199	4.5	3.33333333333333	5	5	4	5	5	male	9	undergraduate	middle	98	4	5	1	5	4
positive	2200	5	3.33333333333333	4	5	3	3	3	female	3	undergraduate	high	65	2	4	4	5	5
positive	2202	3.5	4	5	4	4	3	4	female	5	undergraduate	middle	100	4	3	5	3	4
positive	2203	3	3	5	5	4	4	4	female	8	undergraduate	middle	100	4	3	2	3	3
positive	2206	3	2.66666666666667	5	3	4	5	5	male	4	undergraduate	middle	100	4	2	2	4	2
positive	2207	5	1.66666666666667	4	4	2	5	4	female	2	undergraduate	middle	98	2	1	2	5	5
positive	2208	4.5	3	3	4	3	4	3	female	2	undergraduate	low	70	2	4	3	4	5
positive	2209	5	4	5	4	4	5	5	male	16	undergraduate	middle	90	3	5	4	5	5
positive	2212	1.5	3.66666666666667	1	1	1	1	1	female	8	undergraduate	middle	30	2	4	5	1	2
positive	2213	4	2.66666666666667	4	4	3	3	3	male	10	undergraduate	high	75	3	2	3	3	5
positive	2214	3	3	3	4	4	3	5	male	5	undergraduate	middle	90	4	2	3	3	3
positive	2217	3.5	3.33333333333333	4	4	3	4	4	female	8	undergraduate	middle	100	3	5	2	2	5
positive	2218	3.5	3	3	4	3	3	3	male	2	undergraduate	middle	80	3	3	3	3	4
positive	2219	1.5	1.33333333333333	5	5	4	4	5	female	7	undergraduate	high	70	2	1	1	1	2
positive	2221	5	3.66666666666667	3	5	3	3	3	male	6	undergraduate	middle	86	4	3	4	5	5
positive	2222	1.5	2.33333333333333	5	4	4	4	3	female	15	junior college	middle	90	2	3	2	1	2
positive	2223	3.5	2	4	4	3	4	3	female	3	junior college	middle	20	2	2	2	3	4
positive	2226	5	2	4	5	4	5	3	male	8	undergraduate	middle	70	4	1	1	5	5
positive	2227	3.5	2.33333333333333	5	3	3	5	3	female	5	undergraduate	middle	90	3	2	2	4	3
positive	2229	4.5	4.33333333333333	4	4	3	5	5	male	4	undergraduate	middle	95	3	5	5	5	4
positive	2230	3	2.33333333333333	4	3	3	5	5	male	8	undergraduate	middle	99	2	2	3	3	3
positive	2231	2.5	2.66666666666667	4	3	3	4	4	male	13	junior college	low	75	3	3	2	3	2
positive	2232	2.5	2.66666666666667	4	4	4	4	3	male	2	undergraduate	middle	90	3	1	4	3	2
positive	2233	3.5	3	5	5	3	5	5	male	4	undergraduate	middle	50	3	4	2	3	4
positive	2235	3	3.66666666666667	3	4	3	5	4	male	4	undergraduate	high	99	5	4	2	4	2
positive	2236	4	4	4	4	3	5	5	female	6	undergraduate	low	0	4	5	3	4	4
positive	2238	3.5	1.66666666666667	5	4	4	5	5	male	13	undergraduate	high	60	1	1	3	3	4
positive	2239	3	1.33333333333333	4	3	4	5	5	female	2	undergraduate	high	90	1	1	2	3	3
positive	2240	4.5	2.66666666666667	5	4	2	5	5	female	3	undergraduate	low	80	4	2	2	4	5
positive	2241	2.5	1.66666666666667	1	2	2	4	2	female	8	undergraduate	middle	90	2	1	2	3	2
positive	2243	4.5	1.33333333333333	2	3	3	4	4	female	1	undergraduate	middle	60	1	1	2	5	4
positive	2244	2.5	2	4	4	2	2	4	female	5	undergraduate	low	80	2	2	2	2	3
positive	2245	4.5	2	5	3	3	5	5	female	1	undergraduate	middle	100	1	2	3	5	4
positive	2247	5	1.66666666666667	5	4	4	4	4	male	4	undergraduate	high	80	2	1	2	5	5
positive	2248	5	4	4	4	3	3	4	female	0	undergraduate	middle	90	4	3	5	5	5
positive	2249	1	1.66666666666667	5	3	2	5	5	male	5	postgraduate and above	middle	100	1	2	2	1	1
positive	2250	4.5	3.66666666666667	4	4	3	4	2	female	11	undergraduate	high	78	5	4	2	4	5
positive	2251	5	1.33333333333333	5	1	4	5	5	male	10	high school and below	low	100	1	1	2	5	5
positive	2252	3	2.66666666666667	5	4	4	5	5	female	7	undergraduate	middle	100	3	4	1	3	3
positive	2253	4	3	4	4	4	4	4	female	12	undergraduate	middle	80	3	3	3	4	4
positive	2254	5	3.66666666666667	4	4	2	5	5	female	2	undergraduate	low	85	5	3	3	5	5
positive	2255	3.5	2	4	3	2	4	4	male	11	undergraduate	low	80	2	2	2	3	4
positive	2256	3.5	1.66666666666667	4	4	3	4	4	female	7	undergraduate	middle	100	2	1	2	3	4
positive	2258	1.5	1.66666666666667	5	5	4	5	4	male	4	undergraduate	low	70	2	1	2	1	2
positive	2259	2.5	2.33333333333333	2	5	4	2	3	female	14	undergraduate	middle	80	1	3	3	2	3
positive	2260	3.5	1	5	4	4	5	4	female	7	postgraduate and above	middle	99	1	1	1	3	4
positive	2261	3	2.66666666666667	4	4	4	5	5	male	10	undergraduate	middle	100	3	2	3	3	3
positive	2264	4.5	2.66666666666667	5	4	4	4	4	male	2	undergraduate	middle	20	5	1	2	4	5
positive	2266	1.5	1	4	2	4	5	5	female	8	undergraduate	low	90	1	1	1	2	1
positive	2268	3	3.33333333333333	4	4	4	5	5	male	2	undergraduate	middle	60	5	3	2	2	4
positive	2270	2.5	1.66666666666667	4	2	3	4	4	female	15	undergraduate	middle	40	2	1	2	2	3
positive	2271	3	3.33333333333333	2	4	4	2	2	male	7	undergraduate	high	80	2	5	3	3	3
positive	2273	4.5	4	5	5	4	4	4	female	2	undergraduate	high	85	5	3	4	4	5
positive	2274	1.5	2	5	2	4	5	4	male	3	undergraduate	high	80	3	1	2	2	1
positive	2275	2	1.33333333333333	5	5	4	5	5	female	9	undergraduate	middle	100	2	1	1	2	2
positive	2276	5	1.66666666666667	3	4	2	5	3	male	2	undergraduate	middle	70	1	2	2	5	5
positive	2277	2	2.33333333333333	3	3	2	4	3	female	5	postgraduate and above	middle	80	2	3	2	2	2
positive	2279	3	1	5	4	4	5	4	female	1	undergraduate	middle	80	1	1	1	2	4
positive	2280	5	4	1	4	3	5	2	male	4	postgraduate and above	high	70	4	3	5	5	5
positive	2281	3	2.66666666666667	5	3	3	5	5	male	2	undergraduate	middle	99	2	4	2	3	3
positive	2282	4	4	4	4	4	5	5	female	11	junior college	low	70	4	4	4	4	4
positive	2283	3	1.33333333333333	5	3	2	4	4	male	2	undergraduate	middle	50	1	1	2	2	4
positive	2286	4.5	1.33333333333333	4	2	3	5	5	female	6	undergraduate	middle	100	1	1	2	4	5
positive	2287	4	4	5	5	4	5	5	female	11	undergraduate	high	100	5	5	2	4	4
positive	2288	4.5	3	5	5	4	5	5	female	12	junior college	low	95	5	3	1	5	4
positive	2290	3	2.66666666666667	4	4	4	5	5	male	12	undergraduate	middle	80	3	2	3	3	3
positive	2293	3	5	1	5	4	3	2	female	8	undergraduate	middle	45	5	5	5	5	1
positive	2295	4	3.33333333333333	4	5	4	4	3	female	2	postgraduate and above	high	80	5	4	1	3	5
positive	2298	4	3	5	5	4	5	5	male	11	undergraduate	middle	80	4	3	2	4	4
positive	2299	4	3.33333333333333	4	4	2	3	3	female	7	undergraduate	middle	70	4	3	3	4	4
positive	2300	3	3.66666666666667	4	4	2	3	4	female	5	postgraduate and above	high	90	3	4	4	3	3
positive	2301	3.5	4.33333333333333	5	4	3	5	4	female	15	junior college	low	99	4	4	5	5	2
positive	2302	2.5	2	5	3	4	5	5	female	12	undergraduate	low	100	3	1	2	1	4
positive	2304	2.5	1	5	4	4	5	4	male	12	undergraduate	high	80	1	1	1	3	2
positive	2305	3.5	1.66666666666667	3	5	4	4	5	female	6	undergraduate	middle	90	1	2	2	3	4
positive	2307	1	3.33333333333333	4	4	3	5	5	female	4	postgraduate and above	low	100	3	4	3	1	1
positive	2308	3.5	2.66666666666667	3	5	4	4	3	female	1	undergraduate	middle	100	3	2	3	3	4
positive	2311	3	3	4	4	3	2	4	female	6	undergraduate	middle	100	4	3	2	3	3
positive	2313	4.5	4	5	4	4	5	5	female	4	undergraduate	high	90	5	4	3	5	4
positive	2314	2.5	3.66666666666667	5	4	3	4	2	female	2	undergraduate	middle	80	5	3	3	3	2
positive	2315	3	2.33333333333333	5	4	3	4	4	male	9	undergraduate	middle	95	2	2	3	3	3
positive	2316	4.5	2.33333333333333	5	3	3	4	3	female	7	junior college	middle	90	4	1	2	5	4
positive	2317	5	4.33333333333333	4	4	3	4	4	male	8	undergraduate	high	99	4	5	4	5	5
positive	2319	3.5	2.33333333333333	5	3	3	4	4	female	2	undergraduate	low	90	2	3	2	3	4
positive	2320	4	3.66666666666667	5	5	3	5	5	female	7	undergraduate	high	90	4	5	2	5	3
positive	2322	5	4.33333333333333	2	5	4	3	2	female	4	undergraduate	middle	80	4	5	4	5	5
positive	2323	2	1.66666666666667	5	4	4	5	5	female	9	undergraduate	middle	80	1	2	2	2	2
positive	2324	2	3.33333333333333	4	1	4	5	5	female	4	undergraduate	middle	95	3	5	2	2	2
positive	2325	2	1.33333333333333	4	4	4	4	2	female	7	undergraduate	middle	80	1	1	2	2	2
positive	2326	5	4	4	4	3	5	5	female	4	undergraduate	low	85	4	4	4	5	5
positive	2328	2	2	3	3	2	3	2	female	4	postgraduate and above	high	30	3	1	2	2	2
positive	2329	3	3	4	4	3	4	1	female	6	undergraduate	middle	90	3	4	2	3	3
positive	2331	3.5	2	5	5	4	5	5	male	8	undergraduate	middle	100	3	1	2	3	4
positive	2335	3	2	5	5	4	5	2	female	3	undergraduate	middle	80	4	1	1	2	4
positive	2337	3.5	1.66666666666667	3	5	3	5	5	female	4	undergraduate	middle	100	2	1	2	4	3
positive	2339	3.5	3	3	4	2	4	3	female	2	undergraduate	high	60	3	3	3	4	3
positive	2341	4	2.66666666666667	4	4	3	4	4	male	3	undergraduate	low	65	3	3	2	4	4
positive	2343	4.5	3.33333333333333	5	4	4	3	3	female	6	undergraduate	high	96	4	3	3	4	5
positive	2345	2	1	5	4	4	5	5	male	6	undergraduate	low	90	1	1	1	2	2
positive	2347	4	2.66666666666667	5	5	4	5	5	female	2	postgraduate and above	low	100	4	2	2	5	3
positive	2348	4	1	5	3	4	5	5	female	11	undergraduate	middle	50	1	1	1	4	4
positive	2349	2	1.66666666666667	4	4	4	4	4	male	2	junior college	low	60	1	2	2	2	2
positive	2351	2	2	3	3	2	5	2	female	17	high school and below	middle	30	3	1	2	2	2
positive	2352	1.5	2	3	1	4	5	5	female	10	undergraduate	low	95	1	2	3	1	2
positive	2354	3	2	5	3	3	5	5	female	6	junior college	low	0	2	1	3	3	3
positive	2356	2	1	4	4	4	5	5	female	7	undergraduate	middle	20	1	1	1	2	2
positive	2357	1.5	1.33333333333333	5	5	4	5	5	female	11	undergraduate	middle	80	1	2	1	2	1
positive	2358	4.5	1.66666666666667	5	4	4	5	5	male	6	undergraduate	high	100	1	2	2	5	4
positive	2359	3.5	2	3	4	3	4	5	female	11	undergraduate	low	60	2	2	2	3	4
positive	2360	3.5	2	5	4	4	5	5	male	13	postgraduate and above	middle	80	1	1	4	4	3
positive	2361	3.5	1.33333333333333	4	4	4	5	4	male	4	undergraduate	low	80	1	1	2	4	3
positive	2362	3.5	3.66666666666667	3	4	4	5	4	female	3	postgraduate and above	low	50	3	4	4	2	5
positive	2363	4.5	3.66666666666667	3	4	4	5	4	female	10	junior college	low	60	5	4	2	4	5
positive	2365	2.5	1.33333333333333	5	4	4	5	5	female	3	undergraduate	high	100	2	1	1	3	2
positive	2366	2	3	3	3	3	4	4	female	4	undergraduate	middle	80	3	3	3	2	2
positive	2367	2	1	5	2	4	5	5	female	3	undergraduate	low	100	1	1	1	2	2
positive	2368	3	1.33333333333333	4	5	3	5	5	female	4	undergraduate	high	100	1	1	2	3	3
positive	2370	2.5	2	4	5	4	5	3	female	6	undergraduate	low	98	2	1	3	3	2
positive	2371	3	2.66666666666667	2	3	3	2	3	male	4	undergraduate	middle	70	3	2	3	3	3
positive	2372	3.5	1.66666666666667	4	3	3	4	4	male	12	undergraduate	middle	95	2	1	2	4	3
positive	2373	2.5	1	5	2	4	5	5	male	6	undergraduate	middle	0	1	1	1	3	2
positive	2375	5	4	5	3	4	5	5	female	7	undergraduate	high	100	5	2	5	5	5
positive	2376	3	2.66666666666667	4	5	3	5	1	female	2	junior college	low	90	3	1	4	4	2
positive	2377	2	2	4	5	4	3	4	female	4	undergraduate	low	90	2	2	2	2	2
positive	2378	4	1.33333333333333	4	4	3	5	4	female	15	undergraduate	high	70	1	1	2	4	4
positive	2379	2	2.66666666666667	5	4	4	5	5	female	5	undergraduate	high	80	5	2	1	2	2
positive	2381	3.5	2.66666666666667	3	4	2	4	4	female	6	undergraduate	low	89	2	3	3	3	4
positive	2382	1.5	1	5	1	4	5	5	male	12	junior college	high	99	1	1	1	2	1
positive	2383	4.5	4	5	4	3	4	4	female	0	junior college	low	10	4	5	3	4	5
positive	2385	4	4	4	3	3	2	4	male	3	junior college	low	50	4	4	4	4	4
positive	2388	1.5	1	5	4	4	5	5	male	7	undergraduate	middle	99	1	1	1	1	2
positive	2389	3.5	3.33333333333333	3	4	3	5	5	female	11	undergraduate	high	20	5	3	2	4	3
positive	2392	4	2.66666666666667	3	4	3	4	4	female	15	undergraduate	middle	100	3	2	3	4	4
positive	2393	2	2.66666666666667	5	3	4	5	4	male	2	undergraduate	middle	99	3	2	3	2	2
positive	2394	1.5	3	4	3	3	3	3	female	7	high school and below	middle	40	4	2	3	1	2
positive	2395	1	2.66666666666667	4	3	4	5	5	male	5	undergraduate	middle	98	5	2	1	1	1
positive	2400	3	1	5	2	3	5	4	male	12	high school and below	middle	98	1	1	1	3	3
positive	2402	3.5	3.33333333333333	3	5	4	3	3	male	10	undergraduate	high	40	3	4	3	4	3
positive	2404	3.5	1.33333333333333	4	3	4	5	4	female	3	undergraduate	middle	95	1	2	1	3	4
positive	2405	3.5	3.66666666666667	4	3	4	2	3	female	2	undergraduate	middle	2	3	5	3	3	4
positive	2409	2	1	5	5	4	5	5	female	7	undergraduate	high	100	1	1	1	2	2
positive	2410	4.5	3.66666666666667	5	4	3	5	5	female	8	undergraduate	low	90	5	3	3	5	4
positive	2411	4.5	1	4	3	4	5	4	male	14	undergraduate	middle	95	1	1	1	4	5
positive	2412	2	1.33333333333333	5	3	3	4	4	female	5	undergraduate	low	90	1	1	2	2	2
positive	2413	4	1	5	5	4	5	5	male	6	undergraduate	high	99	1	1	1	4	4
positive	2415	5	4.33333333333333	2	4	4	1	1	male	13	undergraduate	middle	20	4	5	4	5	5
positive	2418	3.5	1.66666666666667	5	4	4	5	5	female	15	undergraduate	middle	95	1	2	2	3	4
positive	2419	1.5	1	5	5	4	5	5	male	9	undergraduate	high	99	1	1	1	2	1
positive	2420	2.5	2	4	4	4	5	5	female	12	undergraduate	middle	90	2	2	2	3	2
positive	2421	3	1.66666666666667	3	4	3	5	4	male	6	undergraduate	middle	90	2	1	2	2	4
positive	2423	2.5	2.66666666666667	4	5	4	5	4	female	3	undergraduate	low	100	2	4	2	2	3
positive	2425	1.5	2.66666666666667	5	4	4	5	5	female	7	undergraduate	low	100	4	3	1	2	1
positive	2426	1	1.33333333333333	4	5	4	5	4	male	4	undergraduate	middle	95	1	2	1	1	1
positive	2429	3.5	3.33333333333333	4	4	3	3	4	female	5	undergraduate	low	70	4	3	3	3	4
positive	2430	2	1	4	5	4	4	4	female	16	undergraduate	middle	90	1	1	1	2	2
positive	2432	4.5	2.66666666666667	4	1	1	5	5	male	3	undergraduate	middle	90	3	2	3	4	5
positive	2433	3	3.33333333333333	4	4	3	5	4	female	10	undergraduate	low	99	4	4	2	3	3
positive	2436	4.5	2.33333333333333	3	5	2	5	4	male	7	undergraduate	middle	70	2	3	2	5	4
positive	2437	4	1	3	3	3	5	5	female	13	undergraduate	middle	100	1	1	1	4	4
positive	2439	4	4	3	4	2	3	4	male	3	undergraduate	middle	90	4	4	4	4	4
positive	2440	4	2.66666666666667	4	3	4	3	4	male	8	undergraduate	middle	100	3	3	2	4	4
positive	2441	5	2.33333333333333	5	5	4	4	4	female	8	undergraduate	middle	80	2	3	2	5	5
positive	2442	3.5	1.33333333333333	5	1	4	5	5	female	5	high school and below	low	100	1	1	2	3	4
positive	2443	3.5	3.33333333333333	5	2	4	5	5	male	3	undergraduate	middle	100	4	4	2	3	4
positive	2446	3.5	1.66666666666667	5	2	2	4	4	female	8	undergraduate	low	80	2	1	2	3	4
positive	2450	4	2.33333333333333	4	3	4	5	4	male	8	undergraduate	high	90	2	2	3	4	4
positive	2451	3	2.33333333333333	3	3	2	3	3	female	10	undergraduate	low	70	1	4	2	3	3
positive	2454	3	3	4	2	4	5	4	female	9	undergraduate	low	80	3	3	3	2	4
positive	2456	3	2	4	5	4	5	5	female	6	postgraduate and above	high	90	2	2	2	3	3
positive	2462	4	2.66666666666667	4	4	3	4	4	male	10	undergraduate	middle	95	3	3	2	4	4
positive	2466	2.5	2.66666666666667	3	4	3	4	4	male	6	high school and below	low	80	3	3	2	2	3
positive	2467	2	2.33333333333333	5	5	4	4	4	male	2	undergraduate	middle	90	2	2	3	2	2
positive	2468	3.5	1.66666666666667	3	2	1	3	3	female	11	undergraduate	low	90	2	1	2	4	3
positive	2470	2	2.33333333333333	5	3	3	4	3	female	8	undergraduate	middle	30	3	2	2	2	2
positive	2471	2	4	3	5	4	4	3	male	1	undergraduate	low	80	3	5	4	1	3
positive	2472	5	1.66666666666667	4	4	4	5	5	female	1	undergraduate	middle	90	1	2	2	5	5
positive	2473	3.5	3.66666666666667	3	3	2	4	3	female	8	undergraduate	high	20	4	4	3	3	4
positive	2476	5	2.66666666666667	5	5	3	3	4	female	11	undergraduate	low	90	3	3	2	5	5
positive	2477	4.5	1.33333333333333	5	5	4	5	4	male	3	undergraduate	middle	70	1	1	2	4	5
positive	2479	4.5	1.66666666666667	4	2	3	5	5	female	5	junior college	high	98	1	3	1	5	4
positive	2480	3.5	2.66666666666667	4	3	4	5	5	female	4	undergraduate	middle	80	4	2	2	3	4
positive	2481	3	3.33333333333333	3	3	2	3	3	female	0	undergraduate	low	58	4	3	3	3	3
positive	2483	3	2.66666666666667	4	5	4	3	4	female	3	undergraduate	middle	99	2	2	4	3	3
positive	2484	4.5	3.66666666666667	4	5	3	5	5	female	7	undergraduate	middle	80	5	4	2	5	4
positive	2489	5	3.66666666666667	4	5	3	4	4	female	13	junior college	low	60	2	5	4	5	5
positive	2490	4.5	1	5	5	4	5	5	male	5	undergraduate	middle	70	1	1	1	5	4
positive	2492	4	2.66666666666667	3	4	4	5	5	female	15	undergraduate	low	60	2	4	2	3	5
positive	2493	2.5	2.33333333333333	4	3	3	4	4	male	3	undergraduate	middle	30	2	3	2	3	2
positive	2494	5	3.66666666666667	4	4	2	5	3	female	6	high school and below	low	100	4	4	3	5	5
positive	2497	2.5	2.33333333333333	4	4	3	5	5	male	8	undergraduate	high	90	2	1	4	3	2
positive	2499	2.5	1.33333333333333	3	3	3	5	3	female	7	undergraduate	low	96	1	1	2	3	2
positive	2502	2.5	1.33333333333333	5	2	1	5	4	female	2	undergraduate	middle	90	1	1	2	2	3
positive	2503	1	2.33333333333333	5	3	4	4	5	male	9	undergraduate	high	100	2	3	2	1	1
positive	2506	5	2.33333333333333	3	1	3	4	5	female	7	junior college	middle	100	2	3	2	5	5
positive	2507	4.5	1	4	3	3	5	4	female	6	undergraduate	middle	95	1	1	1	4	5
positive	2509	3	1	5	5	4	5	5	male	5	junior college	low	100	1	1	1	3	3
positive	2511	3.5	3.33333333333333	3	3	2	5	5	female	1	undergraduate	low	80	4	3	3	2	5
positive	2512	4.5	3	3	5	3	5	5	male	8	postgraduate and above	high	95	3	2	4	4	5
positive	2513	3.5	1.66666666666667	3	3	4	5	5	female	6	undergraduate	middle	80	2	1	2	4	3
positive	2514	2.5	2.66666666666667	4	2	3	4	5	female	14	undergraduate	middle	100	3	2	3	3	2
positive	2516	3	3	3	4	4	3	3	female	3	undergraduate	middle	20	4	3	2	3	3
positive	2517	4	2.33333333333333	4	4	3	3	4	female	2	undergraduate	middle	90	3	2	2	3	5
positive	2520	4.5	3.33333333333333	4	5	3	4	3	female	8	undergraduate	high	80	4	3	3	4	5
positive	2523	2.5	2.66666666666667	2	3	2	5	5	female	5	junior college	low	0	3	3	2	4	1
positive	2524	4	3.33333333333333	5	5	4	3	5	female	5	undergraduate	middle	100	4	3	3	4	4
positive	2526	3	2.66666666666667	4	4	4	4	5	female	7	undergraduate	middle	60	3	3	2	3	3
positive	2527	3	3.66666666666667	4	5	4	3	5	male	3	undergraduate	low	99	4	3	4	3	3
positive	2529	3	2.66666666666667	4	3	3	5	3	male	3	undergraduate	middle	100	4	2	2	3	3
positive	2530	4	1.66666666666667	5	3	3	4	5	female	6	junior college	low	100	1	2	2	3	5
positive	2531	1.5	1	5	1	4	5	5	male	4	undergraduate	high	94	1	1	1	2	1
positive	2532	3.5	2.66666666666667	5	2	4	5	5	female	5	undergraduate	low	0	4	2	2	3	4
positive	2533	3	2.33333333333333	3	3	3	5	4	female	3	undergraduate	high	80	4	2	1	3	3
positive	2534	3.5	4.66666666666667	2	5	2	2	1	female	8	postgraduate and above	middle	6	5	4	5	4	3
positive	2536	2	3	4	4	3	4	4	female	5	undergraduate	low	0	2	5	2	2	2
positive	2540	3.5	2	4	4	4	4	4	female	16	undergraduate	high	55	2	2	2	3	4
positive	2541	4.5	3.33333333333333	4	3	2	5	4	female	6	undergraduate	middle	90	3	4	3	4	5
positive	2543	1	1.66666666666667	4	5	4	5	3	female	8	junior college	high	70	1	3	1	1	1
positive	2544	3.5	3	1	5	4	4	2	female	8	junior college	middle	80	3	5	1	3	4
positive	2545	4.5	2.33333333333333	1	5	1	4	3	female	2	undergraduate	high	0	2	2	3	5	4
positive	2546	5	2	4	4	3	4	3	male	6	undergraduate	low	90	2	2	2	5	5
positive	2547	2.5	1	5	1	3	5	5	male	6	undergraduate	high	95	1	1	1	2	3
positive	2548	4	2.66666666666667	4	4	4	4	5	female	10	undergraduate	middle	10	3	2	3	4	4
positive	2549	2.5	1.66666666666667	4	5	1	5	5	female	14	junior college	middle	60	2	1	2	2	3
positive	2550	2	1.66666666666667	5	5	4	5	5	female	6	undergraduate	middle	100	2	1	2	2	2
positive	2552	3	1	5	3	4	5	5	female	8	undergraduate	middle	96	1	1	1	3	3
positive	2553	3.5	2.33333333333333	3	4	2	4	4	female	8	undergraduate	middle	80	3	2	2	4	3
positive	2554	3.5	2	3	4	4	4	4	female	1	postgraduate and above	low	90	2	2	2	4	3
positive	2556	4	2.33333333333333	4	4	3	4	4	male	8	undergraduate	middle	85	2	3	2	4	4
positive	2558	3	1.33333333333333	3	4	3	5	5	female	3	undergraduate	middle	50	2	1	1	3	3
positive	2559	3	2	3	4	4	2	1	female	6	postgraduate and above	middle	80	2	2	2	2	4
positive	2561	2	1.66666666666667	5	4	4	5	5	male	6	junior college	middle	80	2	1	2	2	2
positive	2563	3	3.33333333333333	3	4	4	4	2	female	2	undergraduate	middle	80	4	3	3	3	3
positive	2564	3	2	4	4	1	4	4	female	9	undergraduate	high	95	2	1	3	3	3
positive	2565	5	2.66666666666667	5	4	3	5	4	male	4	undergraduate	low	65	3	3	2	5	5
positive	2566	5	2	5	5	4	5	5	female	13	undergraduate	high	100	2	2	2	5	5
positive	2569	2.5	1.66666666666667	4	3	3	5	5	female	11	high school and below	low	100	2	1	2	2	3
positive	2570	3.5	2.66666666666667	5	4	3	5	5	male	4	undergraduate	high	90	3	3	2	4	3
positive	2572	5	4.66666666666667	5	2	2	5	5	female	7	undergraduate	middle	20	5	5	4	5	5
positive	2573	4.5	2.66666666666667	3	4	3	3	4	female	1	undergraduate	high	60	2	2	4	4	5
positive	2575	3	2.33333333333333	4	4	2	3	1	male	10	high school and below	low	99	2	4	1	2	4
positive	2576	4	2.66666666666667	3	2	4	5	3	female	14	undergraduate	middle	90	2	3	3	3	5
positive	2580	1.5	3.33333333333333	2	3	2	3	3	male	3	undergraduate	low	80	4	3	3	2	1
positive	2583	2	2	4	4	3	5	4	male	7	postgraduate and above	high	60	2	2	2	2	2
positive	2584	5	1.66666666666667	5	5	4	5	5	male	11	junior college	middle	100	2	1	2	5	5
positive	2585	4.5	1.33333333333333	5	2	4	5	5	female	2	undergraduate	low	75	1	1	2	4	5
positive	2587	4.5	3.33333333333333	4	4	3	4	4	female	3	undergraduate	middle	70	3	3	4	4	5
positive	2589	5	3	5	2	3	5	5	female	6	undergraduate	middle	90	3	3	3	5	5
positive	2590	5	1.66666666666667	3	4	4	5	5	male	4	undergraduate	high	100	2	1	2	5	5
positive	2591	1.5	1.33333333333333	4	2	3	4	5	female	6	postgraduate and above	high	80	1	1	2	2	1
positive	2593	3	1.66666666666667	4	5	4	5	4	female	8	high school and below	low	100	2	1	2	3	3
positive	2594	4	3	5	5	4	5	5	female	1	undergraduate	low	100	5	3	1	4	4
positive	2595	3	3	3	5	3	2	4	female	7	undergraduate	middle	100	5	2	2	2	4
positive	2596	2.5	3	4	3	3	5	4	female	7	undergraduate	middle	50	3	2	4	2	3
positive	2597	5	4.33333333333333	4	1	2	4	5	female	7	undergraduate	middle	80	5	4	4	5	5
positive	2598	4	1.33333333333333	5	5	4	5	5	female	4	undergraduate	middle	95	2	1	1	3	5
positive	2599	2	2.33333333333333	5	4	4	5	4	female	8	postgraduate and above	high	100	2	3	2	3	1
positive	2602	4	4.33333333333333	5	4	4	4	4	female	2	undergraduate	middle	90	5	4	4	4	4
positive	2604	2.5	1.66666666666667	5	5	4	5	5	female	3	junior college	middle	100	1	1	3	2	3
positive	2605	3	3.33333333333333	2	3	2	3	2	female	8	undergraduate	low	50	2	5	3	3	3
positive	2606	3	1.33333333333333	4	3	3	4	4	male	16	junior college	low	50	1	1	2	2	4
positive	2608	3	2	4	4	3	4	1	female	1	undergraduate	high	80	3	1	2	3	3
positive	2610	2	1	5	2	4	5	5	female	16	high school and below	low	80	1	1	1	2	2
positive	2611	1.5	3	5	5	3	5	4	female	7	undergraduate	middle	90	4	3	2	2	1
positive	2613	3	3	5	5	2	5	5	female	3	undergraduate	low	100	3	3	3	3	3
positive	2614	3.5	3	2	3	2	3	5	male	6	high school and below	middle	80	3	3	3	4	3
positive	2615	3	2	5	1	4	4	4	female	9	junior college	high	90	2	2	2	3	3
positive	2616	3.5	2	5	4	4	5	4	male	8	undergraduate	middle	80	2	2	2	4	3
positive	2618	4.5	2	5	4	4	4	4	male	7	postgraduate and above	middle	80	2	2	2	4	5
positive	2619	2	2.33333333333333	3	3	3	2	2	male	5	undergraduate	high	60	2	3	2	2	2
positive	2620	2.5	3	3	4	3	4	3	female	5	undergraduate	low	20	4	3	2	2	3
positive	2621	3.5	1.33333333333333	5	5	3	5	5	male	13	high school and below	high	85	1	1	2	3	4
positive	2622	1	1.33333333333333	3	5	4	5	4	female	6	undergraduate	low	100	1	1	2	1	1
positive	2623	4.5	2.33333333333333	4	4	3	4	4	female	11	undergraduate	middle	70	2	3	2	4	5
positive	2626	4	4	4	5	4	4	3	female	4	high school and below	low	50	4	4	4	4	4
positive	2627	3.5	2	4	5	3	5	4	female	4	undergraduate	middle	98	3	1	2	4	3
positive	2628	1.5	2.66666666666667	3	3	3	2	2	female	3	undergraduate	high	78	4	2	2	2	1
positive	2631	3.5	2.66666666666667	4	4	4	5	5	male	6	undergraduate	high	90	2	4	2	3	4
positive	2632	1.5	1.33333333333333	5	4	4	5	5	female	15	undergraduate	low	98	1	1	2	1	2
positive	2633	4.5	3.66666666666667	4	4	3	5	5	female	8	undergraduate	low	40	3	4	4	5	4
positive	2635	3	2.66666666666667	3	3	3	4	4	male	8	undergraduate	middle	80	3	3	2	3	3
positive	2636	3.5	1.33333333333333	4	2	3	4	4	male	5	undergraduate	high	80	1	1	2	3	4
positive	2637	3.5	3	4	3	3	3	3	female	8	undergraduate	middle	50	3	3	3	4	3
positive	2638	2	1.66666666666667	5	5	3	5	4	male	11	postgraduate and above	high	88	2	1	2	2	2
positive	2639	4.5	3.33333333333333	4	3	3	4	5	female	2	undergraduate	low	90	2	4	4	4	5
positive	2646	1	2	5	4	4	5	5	female	2	undergraduate	low	100	2	3	1	1	1
positive	2647	2.5	1.66666666666667	4	3	4	5	5	female	4	undergraduate	middle	80	1	2	2	3	2
positive	2648	2.5	2	4	5	4	4	4	male	2	undergraduate	middle	85	2	2	2	2	3
positive	2650	4	1.33333333333333	3	4	4	4	4	male	7	undergraduate	low	80	2	1	1	3	5
positive	2651	5	2.33333333333333	4	5	3	5	4	female	10	undergraduate	high	70	2	3	2	5	5
positive	2652	5	4	5	3	4	5	5	female	15	high school and below	low	100	5	5	2	5	5
positive	2653	2.5	2.66666666666667	4	5	3	5	5	female	6	junior college	middle	100	2	4	2	3	2
positive	2656	1	1	4	4	3	5	5	female	8	undergraduate	middle	100	1	1	1	1	1
positive	2657	1.5	3	4	4	4	4	5	male	2	postgraduate and above	high	90	3	3	3	1	2
positive	2658	4	1.66666666666667	5	3	4	5	5	female	2	high school and below	low	0	2	2	1	3	5
positive	2659	2.5	1.33333333333333	5	4	4	5	5	male	3	undergraduate	middle	100	1	2	1	2	3
positive	2661	3.5	3	4	4	3	5	4	male	2	undergraduate	low	90	4	2	3	3	4
positive	2663	2.5	2.66666666666667	4	3	3	4	4	male	3	undergraduate	middle	5	4	2	2	2	3
positive	2665	4.5	2	4	5	2	4	3	male	11	junior college	middle	50	2	2	2	4	5
positive	2667	4.5	2.33333333333333	5	4	3	5	4	female	3	undergraduate	middle	89	3	2	2	4	5
positive	2668	3.5	2	4	4	4	5	4	male	5	undergraduate	high	88	2	2	2	4	3
positive	2670	2.5	3	3	5	3	2	2	female	2	undergraduate	middle	8	3	3	3	3	2
positive	2672	2.5	2.33333333333333	5	3	4	4	5	female	9	high school and below	middle	80	2	3	2	2	3
positive	2673	4	3	4	4	4	5	4	male	8	undergraduate	low	70	4	3	2	4	4
positive	2674	3.5	2.66666666666667	5	5	3	4	4	male	2	undergraduate	middle	100	3	2	3	4	3
positive	2676	5	2.33333333333333	4	3	4	5	5	female	5	junior college	high	70	3	2	2	5	5
positive	2678	4.5	1.66666666666667	5	5	4	4	5	female	1	undergraduate	low	95	1	2	2	4	5
positive	2684	2.5	3.33333333333333	4	5	4	4	4	female	6	undergraduate	middle	90	4	3	3	2	3
positive	2686	4	2.66666666666667	5	4	3	4	3	male	5	undergraduate	middle	100	3	1	4	4	4
positive	2687	4.5	2.33333333333333	4	3	4	4	4	female	3	undergraduate	low	100	3	2	2	5	4
positive	2688	3.5	3.66666666666667	4	3	4	3	3	female	5	undergraduate	middle	90	4	3	4	4	3
positive	2689	4.5	3.66666666666667	4	4	4	5	4	male	8	undergraduate	middle	90	5	4	2	4	5
positive	2690	5	3.66666666666667	1	5	4	3	3	female	9	undergraduate	middle	60	4	4	3	5	5
positive	2692	2.5	3	5	3	3	3	3	female	5	junior college	low	36	3	4	2	3	2
positive	2693	4	2.33333333333333	5	4	4	4	5	male	4	undergraduate	middle	100	2	3	2	4	4
positive	2695	4	3.66666666666667	5	5	4	5	5	male	10	undergraduate	middle	0	4	5	2	3	5
positive	2696	2.5	4.33333333333333	4	4	2	4	5	female	0	high school and below	low	0	5	5	3	2	3
positive	2699	2.5	1.66666666666667	5	3	3	5	3	female	2	undergraduate	middle	100	1	2	2	2	3
positive	2700	4.5	3.66666666666667	5	4	4	5	5	male	14	undergraduate	middle	30	4	5	2	5	4
positive	2706	4.5	1.66666666666667	5	4	4	5	5	female	5	undergraduate	middle	100	2	1	2	4	5
positive	2707	5	4	4	3	2	4	3	female	11	undergraduate	middle	50	3	5	4	5	5
positive	2708	3	3.66666666666667	4	4	3	4	3	female	4	undergraduate	low	70	4	4	3	3	3
positive	2709	2.5	4	5	4	4	5	4	male	2	undergraduate	high	60	4	5	3	3	2
positive	2710	3.5	2.66666666666667	4	4	3	5	5	female	16	junior college	middle	100	4	2	2	3	4
positive	2711	3.5	1	4	3	3	5	5	female	14	high school and below	middle	60	1	1	1	3	4
positive	2712	2	2.33333333333333	4	4	2	3	3	female	2	high school and below	middle	90	2	2	3	2	2
positive	2713	4.5	3	3	4	3	4	4	female	3	undergraduate	middle	90	2	3	4	4	5
positive	2715	2.5	2.33333333333333	2	3	2	3	2	male	8	undergraduate	middle	50	3	2	2	3	2
positive	2716	2	1.33333333333333	4	4	3	4	4	female	7	undergraduate	high	100	1	1	2	2	2
positive	2719	2.5	1.66666666666667	2	3	3	2	2	female	2	undergraduate	middle	60	2	1	2	2	3
positive	2720	3.5	2	5	5	4	5	3	male	8	undergraduate	middle	50	1	3	2	3	4
positive	2721	3	3.33333333333333	4	5	4	5	5	female	1	undergraduate	low	80	5	3	2	4	2
positive	2725	3	2	5	3	4	2	5	male	4	undergraduate	middle	100	2	2	2	3	3
positive	2726	3.5	2.66666666666667	2	2	4	4	3	female	8	undergraduate	middle	100	3	4	1	4	3
positive	2727	4	3	4	4	4	4	4	female	3	junior college	middle	97	3	2	4	4	4
positive	2728	3	2.66666666666667	3	5	4	4	3	female	1	undergraduate	low	80	2	3	3	3	3
positive	2730	4.5	3.33333333333333	3	3	3	2	4	male	12	undergraduate	middle	90	4	3	3	5	4
positive	2732	2.5	2	4	5	4	5	5	female	3	undergraduate	low	90	2	2	2	2	3
positive	2734	5	1	5	5	4	5	5	male	8	undergraduate	middle	100	1	1	1	5	5
positive	2735	4	3	4	4	2	3	3	female	6	undergraduate	middle	80	3	2	4	3	5
positive	2739	4	3.33333333333333	4	5	4	4	4	male	9	junior college	low	99	5	3	2	4	4
positive	2740	3.5	2.33333333333333	4	4	3	5	5	female	7	undergraduate	middle	99	2	3	2	3	4
positive	2743	2	1	5	5	4	5	5	female	3	undergraduate	middle	100	1	1	1	2	2
positive	2745	3.5	1.66666666666667	4	4	3	5	5	female	3	undergraduate	high	100	2	1	2	4	3
positive	2746	3.5	1.33333333333333	5	4	3	5	5	female	5	undergraduate	middle	40	1	2	1	3	4
positive	2748	3	4.33333333333333	4	5	4	5	5	female	4	high school and below	middle	10	5	5	3	3	3
positive	2749	3	2	5	3	2	3	3	female	8	undergraduate	high	90	3	1	2	4	2
positive	2751	4	3	4	2	2	4	2	female	6	undergraduate	low	50	2	4	3	4	4
positive	2752	3	1	5	3	4	4	5	female	8	undergraduate	high	98	1	1	1	3	3
positive	2754	4	4	4	5	4	3	3	male	12	undergraduate	middle	60	4	5	3	5	3
positive	2755	4	1.66666666666667	5	5	4	4	4	male	5	postgraduate and above	high	80	2	1	2	4	4
positive	2756	4	2.33333333333333	4	4	3	5	4	female	5	undergraduate	middle	98	1	2	4	3	5
positive	2758	3.5	1.33333333333333	4	2	4	4	4	female	7	undergraduate	high	90	1	1	2	3	4
positive	2759	3	3	3	3	3	4	5	female	16	undergraduate	middle	85	4	3	2	3	3
positive	2760	2	2	4	3	4	4	2	male	2	undergraduate	low	95	2	2	2	1	3
positive	2761	2.5	3	3	4	3	4	4	male	6	undergraduate	middle	89	3	3	3	2	3
positive	2762	3.5	1	4	4	3	4	4	male	15	junior college	middle	70	1	1	1	4	3
positive	2764	4	3.66666666666667	3	4	2	3	5	female	2	undergraduate	middle	90	3	4	4	4	4
positive	2766	2	1.66666666666667	4	5	3	5	3	female	2	undergraduate	middle	90	1	2	2	2	2
positive	2767	4	2.66666666666667	4	4	4	4	4	female	4	postgraduate and above	middle	70	2	3	3	4	4
positive	2769	3	2.66666666666667	4	4	3	3	4	male	17	high school and below	low	86	3	3	2	3	3
positive	2770	4	2.33333333333333	3	3	3	4	4	female	4	undergraduate	middle	90	2	3	2	3	5
positive	2771	2.5	3.66666666666667	2	5	3	4	4	female	17	undergraduate	middle	60	4	5	2	3	2
positive	2772	4.5	2.66666666666667	5	3	4	5	5	female	3	undergraduate	low	85	3	3	2	4	5
positive	2773	3.5	2.66666666666667	5	3	3	3	4	male	3	postgraduate and above	middle	75	3	2	3	3	4
positive	2774	2	1.33333333333333	5	5	4	5	5	female	2	postgraduate and above	middle	0	1	1	2	2	2
positive	2775	2.5	1.66666666666667	5	3	3	5	5	female	2	junior college	high	90	1	2	2	3	2
positive	2776	3	1.33333333333333	3	4	3	5	4	female	6	undergraduate	middle	60	1	1	2	3	3
positive	2777	4.5	4	5	5	4	5	5	female	3	undergraduate	low	100	4	3	5	4	5
positive	2778	3	2.66666666666667	5	4	4	5	5	female	5	undergraduate	high	80	2	3	3	3	3
positive	2782	2.5	2	4	5	3	5	5	female	2	undergraduate	middle	100	2	2	2	3	2
positive	2784	5	1.33333333333333	5	4	3	5	5	female	6	junior college	low	60	1	1	2	5	5
positive	2785	2.5	2.33333333333333	4	5	4	5	5	female	5	undergraduate	middle	100	1	4	2	3	2
positive	2787	2.5	2.66666666666667	5	5	3	5	4	female	3	undergraduate	middle	96	3	2	3	2	3
positive	2788	1	1	5	5	3	5	5	male	3	undergraduate	middle	100	1	1	1	1	1
positive	2790	4	3.33333333333333	4	4	2	3	3	female	7	undergraduate	middle	70	3	4	3	4	4
positive	2791	4	3	4	4	3	4	3	female	3	junior college	low	90	3	4	2	4	4
positive	2793	1.5	1.33333333333333	4	2	3	1	3	male	16	undergraduate	middle	80	1	1	2	2	1
positive	2794	1.5	1.66666666666667	5	4	4	5	5	female	5	undergraduate	middle	60	2	1	2	2	1
positive	2795	3.5	2	5	4	4	2	5	male	6	undergraduate	high	85	2	2	2	4	3
positive	2797	3	2	4	4	4	4	3	female	8	undergraduate	high	50	2	2	2	3	3
positive	2800	2.5	2.33333333333333	4	3	3	4	4	female	7	undergraduate	middle	89	2	3	2	3	2
positive	2802	4	2.33333333333333	4	4	4	5	5	male	6	undergraduate	high	100	3	2	2	4	4
positive	2804	3.5	2.33333333333333	4	5	4	5	3	female	7	undergraduate	middle	80	4	2	1	3	4
positive	2807	2.5	3	5	4	4	5	5	female	7	undergraduate	middle	90	4	2	3	3	2
positive	2808	3.5	2.33333333333333	4	4	4	4	4	female	9	undergraduate	middle	60	3	2	2	4	3
positive	2809	4.5	3	4	5	3	3	5	female	4	undergraduate	middle	100	3	4	2	5	4
positive	2811	4.5	2.33333333333333	4	3	4	5	5	female	5	undergraduate	middle	90	2	2	3	5	4
positive	2812	3	2	4	5	4	4	5	female	2	undergraduate	middle	100	3	1	2	2	4
positive	2813	2	1.66666666666667	3	4	3	5	4	female	4	undergraduate	low	90	3	1	1	2	2
positive	2815	2	1.33333333333333	5	5	4	3	3	female	8	undergraduate	low	96	1	1	2	2	2
positive	2819	2.5	1	3	3	4	5	5	female	9	undergraduate	middle	100	1	1	1	2	3
positive	2820	5	3.66666666666667	4	4	3	5	4	female	9	undergraduate	middle	80	4	5	2	5	5
positive	2821	3.5	2.33333333333333	5	4	2	4	4	male	7	undergraduate	high	60	3	2	2	3	4
positive	2825	2	2	5	4	4	5	5	female	3	undergraduate	low	90	2	2	2	2	2
positive	2826	2	2.33333333333333	4	4	3	5	5	female	13	high school and below	low	90	1	3	3	3	1
positive	2828	1.5	2.33333333333333	3	5	4	2	1	male	4	undergraduate	middle	80	2	2	3	2	1
positive	2829	3.5	1	5	5	4	5	5	female	2	undergraduate	middle	100	1	1	1	3	4
positive	2830	3	2.33333333333333	5	5	2	5	5	female	4	undergraduate	middle	80	2	4	1	4	2
positive	2831	2.5	2	5	4	4	5	2	male	4	undergraduate	middle	100	1	3	2	3	2
positive	2833	4.5	4	4	3	4	4	4	male	5	junior college	middle	60	5	4	3	5	4
positive	2835	4	3.33333333333333	5	5	3	4	5	male	14	undergraduate	middle	90	3	4	3	4	4
positive	2837	3.5	1.33333333333333	4	2	3	5	5	female	5	undergraduate	middle	100	1	1	2	4	3
positive	2840	3	3.33333333333333	4	4	3	3	3	female	10	junior college	middle	80	4	2	4	4	2
positive	2844	2	1.33333333333333	3	5	4	5	4	female	4	postgraduate and above	middle	90	1	2	1	2	2
positive	2845	4	2.66666666666667	4	3	4	3	3	female	11	undergraduate	low	95	3	3	2	5	3
positive	2847	3.5	3.33333333333333	4	4	4	5	5	male	5	postgraduate and above	middle	87	4	4	2	3	4
positive	2848	3.5	2.33333333333333	5	5	4	4	3	female	7	undergraduate	middle	90	3	2	2	4	3
positive	2849	4	2.66666666666667	5	5	4	5	4	female	7	undergraduate	high	60	3	2	3	4	4
positive	2850	1	1	5	4	4	5	5	female	5	undergraduate	low	100	1	1	1	1	1
positive	2851	2	3.66666666666667	4	4	3	5	5	male	6	undergraduate	middle	10	5	4	2	2	2
positive	2853	1.5	2.33333333333333	4	3	3	3	3	male	3	high school and below	middle	90	2	3	2	2	1
positive	2854	3.5	2.33333333333333	4	3	3	4	4	male	15	undergraduate	middle	99	4	1	2	4	3
positive	2855	3	1.66666666666667	4	4	3	5	5	female	3	undergraduate	high	70	2	1	2	4	2
positive	2857	2.5	2	4	5	4	5	5	female	4	undergraduate	low	99	2	2	2	2	3
positive	2858	3	3	3	3	3	3	3	female	3	undergraduate	middle	80	3	4	2	2	4
positive	2859	4.5	3	3	5	4	4	4	male	11	undergraduate	middle	88	4	3	2	4	5
positive	2861	2	1.66666666666667	4	4	3	4	5	female	17	high school and below	low	80	2	1	2	2	2
positive	2862	4	2.33333333333333	5	4	3	4	4	female	11	undergraduate	middle	90	3	2	2	4	4
positive	2863	1	1.66666666666667	5	5	4	4	5	female	2	junior college	low	100	2	1	2	1	1
positive	2864	3	2	4	3	3	5	5	female	12	undergraduate	middle	90	4	1	1	3	3
positive	2865	3.5	3.66666666666667	3	4	3	3	4	male	3	undergraduate	middle	99	4	5	2	3	4
positive	2867	2	3.33333333333333	3	4	4	5	4	female	12	undergraduate	low	98	4	5	1	2	2
positive	2869	3	1.66666666666667	4	4	4	5	4	male	7	undergraduate	low	100	1	2	2	3	3
positive	2871	3	2.66666666666667	3	4	3	3	3	male	14	undergraduate	low	80	2	3	3	3	3
positive	2878	5	5	1	5	4	1	1	male	3	undergraduate	middle	33	5	5	5	5	5
positive	2879	3	2	3	2	2	2	2	male	6	high school and below	middle	100	2	2	2	3	3
positive	2880	1	1	5	5	4	5	5	male	10	high school and below	high	100	1	1	1	1	1
positive	2881	4	3.66666666666667	4	5	4	5	5	male	6	undergraduate	middle	70	2	4	5	5	3
positive	2884	1	1	5	5	4	5	5	male	15	high school and below	middle	80	1	1	1	1	1
positive	2890	5	4.33333333333333	3	4	4	3	4	female	17	high school and below	low	100	5	4	4	5	5
positive	2898	1	1.33333333333333	3	3	4	3	3	male	1	high school and below	middle	100	1	1	2	1	1
positive	2901	5	2.66666666666667	4	3	4	5	5	male	6	high school and below	low	80	3	3	2	5	5
positive	2910	1	1	5	3	4	5	5	female	17	undergraduate	middle	100	1	1	1	1	1
positive	2915	2	1.66666666666667	4	4	3	4	4	male	3	postgraduate and above	high	50	2	1	2	2	2
positive	2920	5	1	5	5	1	1	5	male	14	junior college	low	0	1	1	1	5	5
positive	2928	1	1.33333333333333	5	5	4	5	5	male	13	high school and below	middle	100	1	1	2	1	1
positive	2931	3	2.66666666666667	3	3	3	3	4	male	1	junior college	middle	100	2	3	3	3	3
positive	2932	1	1	4	2	3	5	5	male	12	junior college	middle	80	1	1	1	1	1
positive	2933	4	2	4	2	4	3	3	male	10	undergraduate	high	70	2	2	2	4	4
positive	2935	2	2	3	3	2	2	3	male	8	junior college	low	20	1	2	3	2	2
positive	2936	5	2	3	2	2	5	3	male	12	undergraduate	high	80	3	1	2	5	5
positive	2940	2	2.66666666666667	5	5	4	5	5	male	3	high school and below	high	100	5	2	1	2	2
positive	2941	2	1	5	2	4	5	5	male	14	undergraduate	low	100	1	1	1	2	2
positive	2944	1	1.66666666666667	5	5	4	5	5	male	4	undergraduate	low	98	2	2	1	1	1
positive	2945	4.5	4	2	5	3	2	2	female	5	postgraduate and above	high	80	4	4	4	4	5
positive	2946	5	2.33333333333333	4	5	4	5	5	female	10	high school and below	middle	99	2	2	3	5	5
positive	2947	1.5	1.66666666666667	4	4	3	4	3	male	6	undergraduate	middle	70	2	2	1	2	1
positive	2950	1.5	1.66666666666667	4	1	1	5	5	male	3	junior college	low	50	2	1	2	1	2
positive	2963	5	3.33333333333333	3	5	4	4	4	male	9	undergraduate	high	90	3	3	4	5	5
positive	2968	5	3	3	4	3	5	5	female	0	undergraduate	low	30	3	5	1	5	5
positive	2970	5	2.33333333333333	5	5	4	5	5	female	16	high school and below	low	100	1	3	3	5	5
positive	2971	5	3	4	5	3	4	4	male	8	junior college	low	90	3	3	3	5	5
positive	2972	3	3	3	5	4	4	3	male	4	undergraduate	middle	90	2	5	2	3	3
positive	2977	1	1	5	1	4	1	5	male	3	junior college	middle	90	1	1	1	1	1
positive	2978	1.5	1	5	5	4	5	5	female	13	postgraduate and above	high	100	1	1	1	1	2
positive	2980	1	1.33333333333333	5	4	4	5	5	female	12	undergraduate	middle	80	1	1	2	1	1
positive	2982	4	4	4	5	4	4	4	male	10	junior college	middle	50	5	5	2	4	4
positive	2989	3	2.66666666666667	5	5	3	3	5	female	1	undergraduate	high	100	3	2	3	3	3
positive	2994	2	1.66666666666667	5	5	4	5	5	male	6	high school and below	middle	90	2	2	1	2	2
positive	2996	3	1.33333333333333	4	5	4	5	5	male	16	undergraduate	low	65	1	2	1	3	3
positive	2997	3.5	1.66666666666667	5	3	4	5	4	male	4	junior college	middle	100	1	2	2	3	4
positive	2999	3.5	2	4	3	4	4	5	male	8	junior college	low	100	2	2	2	3	4
positive	3003	1	1	5	1	4	5	5	male	8	postgraduate and above	high	100	1	1	1	1	1
positive	3007	3	2.33333333333333	5	5	4	5	5	male	9	high school and below	low	100	3	1	3	3	3
positive	3009	3	2	5	5	3	2	5	female	12	undergraduate	high	100	2	2	2	3	3
positive	3010	3	3	3	3	3	3	3	male	8	high school and below	low	50	3	3	3	3	3
positive	3013	1	1	4	3	3	5	4	male	10	high school and below	low	95	1	1	1	1	1
positive	3014	5	2	5	2	4	5	5	male	7	high school and below	middle	100	2	2	2	5	5
positive	3017	3	2.66666666666667	5	5	3	5	3	male	2	undergraduate	high	100	2	3	3	3	3
positive	3018	2	1.66666666666667	5	4	3	4	3	male	3	undergraduate	high	100	2	1	2	2	2
positive	3020	1.5	1.33333333333333	5	1	4	5	5	male	6	junior college	low	100	2	1	1	1	2
positive	3023	4.5	4	4	4	3	3	3	male	9	undergraduate	high	85	4	3	5	5	4
positive	3026	4	2.33333333333333	4	5	4	5	5	male	15	undergraduate	middle	99	2	3	2	3	5
positive	3028	2	2	4	3	3	5	5	male	3	high school and below	low	100	1	3	2	2	2
positive	3032	2	3	4	5	3	2	3	male	2	undergraduate	middle	75	3	3	3	2	2
positive	3035	1	1	5	1	3	5	5	male	12	high school and below	middle	50	1	1	1	1	1
positive	3037	2	3.66666666666667	1	5	4	1	1	male	9	postgraduate and above	high	0	4	5	2	3	1
positive	3038	1	1	5	1	4	5	5	male	10	undergraduate	middle	100	1	1	1	1	1
positive	3039	2	1.33333333333333	5	4	3	5	5	female	10	high school and below	high	100	1	1	2	2	2
positive	3046	2.5	1.66666666666667	3	1	4	5	5	male	16	high school and below	low	50	2	1	2	2	3
positive	3047	5	1.33333333333333	4	5	4	5	4	male	10	undergraduate	high	95	1	1	2	5	5
positive	3054	2	1.33333333333333	4	4	4	4	5	female	12	undergraduate	low	90	2	1	1	2	2
positive	3057	5	2.33333333333333	5	1	4	5	5	male	17	undergraduate	middle	100	1	1	5	5	5
positive	3059	2	1	5	3	4	5	5	male	7	undergraduate	low	100	1	1	1	2	2
positive	3061	5	4.66666666666667	1	5	4	1	1	male	17	postgraduate and above	middle	0	5	5	4	5	5
positive	3062	5	1.33333333333333	5	5	4	5	5	male	1	postgraduate and above	high	80	2	1	1	5	5
positive	3075	3	4.33333333333333	3	5	4	3	1	male	10	high school and below	middle	70	5	5	3	3	3
positive	3078	1	1	5	5	4	5	5	male	14	undergraduate	middle	100	1	1	1	1	1
positive	3079	1	1	5	1	4	5	5	male	8	high school and below	low	100	1	1	1	1	1
positive	3083	1	3.33333333333333	5	5	4	5	5	male	11	undergraduate	low	50	4	5	1	1	1
positive	3085	2	1	5	5	4	4	5	male	2	undergraduate	low	100	1	1	1	2	2
positive	3086	4.5	2	5	5	4	5	5	female	8	junior college	low	100	1	1	4	5	4
positive	3104	4.5	3.33333333333333	3	5	4	4	2	female	1	undergraduate	low	60	4	4	2	4	5
positive	3106	2	2.33333333333333	2	5	4	4	5	male	8	junior college	middle	56	3	2	2	2	2
positive	3118	2.5	1.33333333333333	5	3	3	5	5	female	4	undergraduate	middle	70	2	1	1	1	4
positive	3122	1	1	5	5	4	1	5	male	10	undergraduate	high	100	1	1	1	1	1
positive	3129	3	1	5	5	4	5	5	male	4	undergraduate	middle	100	1	1	1	1	5
positive	3131	5	3	5	5	4	5	2	male	7	undergraduate	high	50	2	5	2	5	5
positive	3132	5	3	5	3	4	5	5	male	6	junior college	low	100	4	2	3	5	5
positive	3135	1	2.33333333333333	5	5	4	5	5	male	2	undergraduate	middle	60	5	1	1	1	1
positive	3138	1.5	1.33333333333333	5	3	4	5	5	male	13	junior college	low	100	1	1	2	1	2
positive	3139	3	1	5	3	4	5	5	male	9	undergraduate	high	100	1	1	1	3	3
positive	3145	3	2.66666666666667	5	3	4	5	4	male	5	undergraduate	low	90	3	3	2	3	3
positive	3147	3	1	4	2	4	5	5	male	14	high school and below	middle	100	1	1	1	4	2
negative	1	5	3	1	5	1	1	1	male	8	postgraduate and above	high	10	3	3	3	5	5
negative	2	4.5	2	4	4	4	4	4	male	8	undergraduate	middle	88	2	2	2	4	5
negative	4	2.5	2.66666666666667	5	4	3	4	4	male	8	undergraduate	high	90	3	2	3	2	3
negative	5	3	2.66666666666667	3	3	3	3	3	female	8	undergraduate	high	89	2	3	3	3	3
negative	8	2.5	3	4	5	4	4	4	female	6	undergraduate	middle	70	5	2	2	2	3
negative	9	1	1.33333333333333	4	3	3	5	4	male	1	undergraduate	high	90	2	1	1	1	1
negative	10	3.5	1.66666666666667	5	2	4	5	5	male	12	undergraduate	high	85	2	1	2	4	3
negative	11	2	1.66666666666667	5	5	4	5	5	female	5	postgraduate and above	high	100	2	1	2	2	2
negative	12	4	3.66666666666667	3	4	4	4	3	male	6	junior college	low	40	4	5	2	5	3
negative	13	3	4.33333333333333	3	5	4	2	2	male	5	postgraduate and above	middle	90	5	4	4	3	3
negative	14	4	2	5	4	4	3	3	female	6	postgraduate and above	high	50	1	3	2	4	4
negative	15	4.5	1.66666666666667	4	4	4	4	5	female	8	undergraduate	middle	80	2	2	1	5	4
negative	17	4.5	2.66666666666667	5	4	3	4	4	female	3	undergraduate	middle	90	2	2	4	5	4
negative	18	4.5	2	5	4	4	5	5	male	5	undergraduate	middle	95	3	2	1	5	4
negative	20	4.5	1	5	5	4	5	5	male	8	undergraduate	middle	98	1	1	1	5	4
negative	22	2	1	5	3	2	4	3	male	10	undergraduate	high	80	1	1	1	2	2
negative	23	1	3.66666666666667	3	5	3	5	5	female	6	undergraduate	low	2	4	5	2	1	1
negative	24	3.5	3.33333333333333	2	2	2	4	3	male	2	undergraduate	high	90	3	4	3	4	3
negative	26	4.5	1	4	3	4	5	5	male	10	undergraduate	high	90	1	1	1	4	5
negative	27	4.5	3.33333333333333	5	3	4	5	5	female	6	high school and below	low	100	3	3	4	5	4
negative	28	3	2	5	4	3	5	4	female	5	undergraduate	middle	90	2	2	2	2	4
[truncated: 1,862 more rows]
